# Supplementary material for: Reverse Genetics in Candida albicans Predicts ARF Cycling Is Essential for Drug Resistance and Virulence
Source: PLoS Pathog. 2010 Feb 5;6(2):e1000753. doi: 10.1371/journal.ppat.1000753 (PMC2816695; doi:10.1371/journal.ppat.1000753)
Supplement: Table S1 — The 22 FCZ-cidal genes in S. cerevisiae and the C. albicans homologs. (0.04 MB XLS) [file ppat.1000753.s005.xls]

## Sheet: Sheet1
Table S1
The 22 FCZ-cidal genes in S. cerevisiae and the C. albicans homologs.
	S.cerevisiae		C. albicans
FCZ fungicidal [1]	standard name	systematic name	standard name	systematic name	FCZ fungicidal [2]	[3]
yes	ADA2	YDR448w	ADA2	orf19.2331	no
yes	GCN5	YGR252w	GCN5	orf19.705	no
yes	NGG1	YDR176w	NGG1	orf19.3023	no
yes	SPT20	YOL148c	SPT20	orf19.422	no
yes	TFP1	YDL185w	TPF1	orf19.1680	no
yes	VMA4	YOR332w	VMA4	orf19.2598	no
yes	VMA10	YHR039c-A	VMA10	orf19.1866	no
yes	VMA13	YPR036w	VMA13	orf19.645.1	no
yes	VMA22	YHR060w	VMA22	orf19.6590	no
yes	VPH2	YKL119c	VPH2	orf19.5237	no
yes	BEM2	YER155c	BEM2	orf19.6573	no
yes	SAC6	YDR129c	SAC6	orf19.5544	no
yes	SLT2	YHR030c	MKC1	orf19.7523	no
yes	GCS1	YDL226c	AGE3	orf19.3683	yes
yes	SRB8	YCR081w	SRB8	orf19.736	no
yes	SSN3	YPL042c	SSN3	orf19.794	no
yes	PDR5	YOR153w	CDR1	orf19.6000	no
yes	TPS2	YDR074w	TPS2	orf19.3038	no
yes	THR1	YHR025w	THR1	orf19.923	no
yes	ERG11	YHR007c	ERG11	orf19.922	no
yes	NUP84	YDL116w	NUP84	orf19.1298	no
yes	KRE28	YDR532c			n.a. [4]
[1] Data are from reference Jansen et al.
[2] Data are from this study.
[3] Genes are color-coded by complex/fucntion based on SGD (www.yeastgenome.org), because CGD information (www.candidagenome.org) are often limited: yellow, SAGA complex; red, vacuolar H+-ATPase complex; orange, cell wall/vesicle trafficking/cytoskeleton; blue, mediator complex; gray, drug transport; green, stress response; black other functions.
[4] BLAST search did not unambiguously identify a homolog of YDR532C in C. albicans (www.candidagenome.org).
