# Supplementary material for: Reverse Genetics in Candida albicans Predicts ARF Cycling Is Essential for Drug Resistance and Virulence
Source: PLoS Pathog. 2010 Feb 5;6(2):e1000753. doi: 10.1371/journal.ppat.1000753 (PMC2816695; doi:10.1371/journal.ppat.1000753)
Supplement: Table S2 — Phenotypes of the predicted FCZ-cidal genes in C. albicans as determined by MIC assay in YPD media. (0.04 MB XLS) [file ppat.1000753.s006.xls]

## Sheet: Sheet1
Table S2
Phenotypes of the predicted FCZ-cidal genes in C. albicans as determined by MIC assay in YPD media.
systematic name	∆ strain	FCZ MIC (µg/ml) [1]						[2]
		24 h	48 h	72 h	96 h	120 h	144 h
SC5314	WT	2	> 128
BWP17	WT	2	> 128
SN95	WT	2	> 128
orf19.2331	ada2	0.5	64	128	> 128
orf19.705	gcn5	8	> 128
orf19.3023	ngg1	8	> 128
orf19.422	spt20	1	4	> 128
orf19.1680	tfp1	1	2	> 128
orf19.2598	vma4	1	2	4	128	> 128
orf19.1866	vma10	1	2	8	8	32	32
orf19.645.1	vma13	1	2	> 128
orf19.6590	vma22	1	4	> 128
orf19.5237	vph2	1	2	> 128
orf19.6573	bem2	2	> 128
orf19.5544	sac6	2	> 128
orf19.7523	mkc1	1	2	> 128
orf19.3683	age3	1	1	2	2	2	2
orf19.736	srb8	2	> 128
orf19.794	ssn3	2	> 128
orf19.6000	cdr1	0.5	0.5	4	> 128
orf19.3038	tps2	2	8	> 128
orf19.923	thr1	1	1	> 128
orf19.922	erg11	8	> 128
orf19.1298	nup84	8	> 128
[1] MIC (Minimal Inhibitory Concentration) corresponds to OD600 readings that result in > 95% growth inhibition. MIC readings were performed over time at 24 h, 48 h, 72 h, 96 h, 120 h and 144 h. Strains that showed tolerance with MIC values > 2-fold higher than the initial 24 h readings were excluded as FCZ-cidal candidates. Measurements were performed in duplicates on at least two independent oc…
[2] Color-coded by function as in Table S1.
