# Supplementary material for: Reverse Genetics in Candida albicans Predicts ARF Cycling Is Essential for Drug Resistance and Virulence
Source: PLoS Pathog. 2010 Feb 5;6(2):e1000753. doi: 10.1371/journal.ppat.1000753 (PMC2816695; doi:10.1371/journal.ppat.1000753)
Supplement: Table S3 — Drug synergy interaction as determined by FIC index. (0.04 MB XLS) [file ppat.1000753.s007.xls]

## Sheet: Sheet1
Table S3
Drug synergy interaction as determined by FIC index.
Drug synergy was classified according to the FIC index using the dose-matrix titration assay in rich YPD medium (Candida species) and RPMI media (Aspergillus). Values are given for 72 hours readings (Candida species) and 48 hours readings (Aspergillus species). Each experiment was performed on at least two independent occasions. N.d. = not determined.
		MIC alone (μg/ml)					MIC combined (μg/ml)				FIC index
		FCZ	MICO	KETO	BFA	CF	FCZ/ BFA	MICO/ BFA	KETO/ BFA	CF/ BFA	FCZ/ BFA	MICO/BFA	KETO/BFA	CF/ BFA
C. albicans	SN95	> 64	> 16	> 1	> 16	>2	4/0.5	0.13/1	0.02/1	0.06/4	0.06	0.05	0.04	0.14
	S2	> 2048	n.d.	n.d.	> 16	n.d.	256/0.5	n.d.	n.d.	n.d.	0.08	n.d.	n.d.	n.d.
	F5	> 2048	n.d.	n.d.	> 16	n.d.	256/2	n.d.	n.d.	n.d.	0.13	n.d.	n.d.	n.d.
	5674	> 2048	n.d.	n.d.	> 16	n.d.	256/1	n.d.	n.d.	n.d.	0.09	n.d.	n.d.	n.d.
C. tropicalis	J990332/2	> 2048	8	8	16	n.d.	32/0.25	0.13/0.25	0.13/0.25	n.d.	0.04	0.05	0.05	n.d.
C. parapsilosis	LSPQ 00245	> 128	16	32	> 16	n.d.	4/0.25	1/0.5	2/0.5	n.d.	0.02	0.08	0.08	n.d.
C. glabrata	ATCC90030	> 4096	> 8	> 8	> 128	n.d.	128/32	0.5/32	4/32	n.d.	0.14	0.16	0.38	n.d.
C. krusei	WT	128	4	2	> 128	n.d.	128/>128	4/>128	2/>128	n.d.	2	2	2	n.d.
A. fumigatus	AF293	512	n.d.	n.d.	64	> 64	512/64	n.d.	n.d.	32/16	2	n.d.	n.d.	0.5
