# Supplementary material for: Reverse Genetics in Candida albicans Predicts ARF Cycling Is Essential for Drug Resistance and Virulence
Source: PLoS Pathog. 2010 Feb 5;6(2):e1000753. doi: 10.1371/journal.ppat.1000753 (PMC2816695; doi:10.1371/journal.ppat.1000753)
Supplement: Table S4 — The genes listed here were significantly regulated (>2 fold, p-value <0.05) in absence of AGE3. (0.04 MB XLS) [file ppat.1000753.s008.xls]

## Sheet: Sheet1
Table S4
The genes listed here were significantly regulated (>2 fold, p-value < 0.05) in absence of AGE3.
Genes are color coded as in Table S5.
age3 vs WT	common name	systematic name	description
7.58436	DDR48	orf19.4082	Immunogenic stress-associated protein; regulated by filamentous growth pathways; induced by benomyl, caspofungin, or in azole-resistant strain; Hog1p, farnesol, alkaline downregulated; similar to S. cerevisiae Ddr48p
5.39869	RTA2	orf19.24	Putative flippase; required for sphingolipid long chain base release; mediates calcineurin-dependent resistance to azoles; stress-associated protein; Ca2+, calcineurin-regulated; ketoconazole, caspofungin induced; Plc1p-regulated
4.4234	SOD5	orf19.2060	Copper- and zinc-containing superoxide dismutase; protective role against oxidative stress; induced by neutrophil contact, hyphal growth, caspofungin, osmotic or oxidative stress; member of a gene family including SOD1, SOD4, SOD5, and SOD6
4.33639		orf19.2125	Predicted ORF in Assemblies 19, 20 and 21
3.46317		orf19.2959.1	ORF Predicted by Annotation Working Group
3.23317	ECM331	orf19.4255	GPI-anchored protein; mainly at plasma membrane, also at cell wall; caspofungin induced; Plc1p-regulated; repressed by Rim101p, Hog1p; colony morphology-related gene regulation by Ssn6p; induced in cyr1 homozygous null mutant yeast-form cel
3.00841	GAL10	orf19.3672	UDP-glucose 4-epimerase, required for galactose utilization; mutant shows cell wall defects and increased filamentation; fluconazole-induced; protein detected by mass spec in stationary phase cultures
2.93647	CSH1	orf19.4477	Member of aldo-keto reductase family, similar to aryl alcohol dehydrogenases; role in adhesion to fibronectin, cell surface hydrophobicity; regulated by temperature, growth phase, benomyl, macrophage interaction; azole resistance associated
2.7039	PGA13	orf19.6420	Putative GPI-anchored protein; described as similar to mucins; induced during cell wall regeneration, and during core caspofungin response; regulated by Tsa1p, Tsa1Bp in minimal media at 37 deg and by Cyr1p, Nrg1p, Tup1p, Rlm1p
2.31687	ALS1	orf19.5741	Adhesin; ALS family of cell-surface glycoproteins; adhesion, virulence roles; immunoprotective; in band at hyphal base; amyloid domain; biofilm-induced; Rfg1p, Ssk1p, growth-regulated; strain background affects expression
2.29174		orf19.7350	Soluble protein in hyphae; fluconazole-induced; mRNA abundance is elevated in a cyr1 or ras1 null mutant and decreased mRNA abundance in an efg1 null mutant; regulated by Nrg1p, Tup1p, Tbf1p, Ssn6p
2.27571		orf19.675	Similar to cell wall proteins; induced in core stress response, core caspofungin response; iron-regulated; amphotericin B induced; regulated by Cyr1p, Ssn6p; possibly spurious ORF (Annotation Working Group prediction)
2.26082		orf19.251	ThiJ/PfpI protein family; antigenic (Cand a 3 allergen); binds human immunoglobulin E; 2 N-glycosylation motifs; alkaline, fluconazole, Hog1p-downregulated; induced in core stress response or by oxidative stress (via Cap1p)
2.2162	CRH11	orf19.2706	Putative ortholog of S. cerevisiae Crh1p; predicted glycosyl hydrolase domain; similar to Csf4p, to antigenic Aspergillus fumigatus Aspf9; predicted Kex2p substrate; putative GPI-anchor; localizes to cell wall; caspofungin-induced
2.18151		orf19.2030	Predicted ORF in Assemblies 19, 20 and 21; greater mRNA abundance observed in a cyr1 or ras1 homozygous null mutant than in wild type
2.16017		orf19.6877	Predicted ORF in Assemblies 19, 20 and 21; transcription is upregulated in response to treatment with caspofungin, ciclopirox olamine or ketoconazole; gene of core caspofungin response
2.15159		orf19.7296	Predicted ORF in Assemblies 19, 20 and 21; similar to stomatin mechanoreception protein; induced by Rgt1p
2.08176	PI-PLC	orf19.5797	Phosphatidylinositol (PtdIns)-specific phospholipase C (PI-PLC); predicted type 2 membrane protein; role in, and regulated by, filamentation, Nrg1p and Tup1p; no mouse systemic virulence role; orf19.5797 and orf19.1586 are almost identical
2.07152	SAP9	orf19.6928	Secreted aspartyl proteinase; roles in adhesion, cell surface integrity; induced by antifungal drugs, stationary phase, or in white-phase cells; farnesol-downregulated in biofilm; autocatalytic processing; GPI-anchor; N-glycosylated
2.06801	RTA3	orf19.23	Similar to S. cerevisiae Rta1p (role in 7-aminocholesterol resistance) and Rsb1p (flippase); putative membrane protein; putative drug-responsive regulatory site; induced by fluphenazine, estradiol, ketoconazole, caspofungin
2.01762	FGR22	orf19.1586	Putative phosphatidylinositol-specific phospholipase C (PI-PLC); predicted type 2 membrane protein; no S. cerevisiae ortholog; role in, and regulated by, filamentation; no mouse systemic virulence role; almost identical to orf19.5797
0.445665	ITR1	orf19.3526	Inositol transporter required for uptake of exogenous inositol; major facilitator superfamily; 12 probable transmembrane motifs; expressed in rich medium with 2% glucose; fluconazole, caspofungin downregulated
0.421928	PGA26	orf19.2475	Putative GPI-anchored protein of unknown function; transcriptionally regulated by iron; expression greater in high iron; induced during cell wall regeneration; possibly spurious ORF (Annotation Working Group prediction)
