# Supplementary material for: Reverse Genetics in Candida albicans Predicts ARF Cycling Is Essential for Drug Resistance and Virulence
Source: PLoS Pathog. 2010 Feb 5;6(2):e1000753. doi: 10.1371/journal.ppat.1000753 (PMC2816695; doi:10.1371/journal.ppat.1000753)
Supplement: Table S6 — This list contains the same genes as Table S5, but the genes are colored here according to the Venn Diagram in Figure S3A (bottom). (0.07 MB XLS) [file ppat.1000753.s010.xls]

## Sheet: Sheet1
Table S6
This list contains the same genes as Table S5, but the genes are colored here according to the Venn Diagram in Figure S3A (bottom).
Note that in order to qualify for 'significantly regulated', genes must have an expression fold change greater than 2 AND a p-value < 0.05.
WT+FCZ vs WT	t-test P-value	age3+FCZ vs age3	t-test P-value	common name	systematic name	description
8.74193	0.0428971	6.64314	0.003578	orf19.4082	DDR48	Immunogenic stress-associated protein; regulated by filamentous growth pathways; induced by benomyl, caspofungin, or in azole-resistant strain; Hog1p, farnesol, alkaline downregulated; similar to S. cerevisiae Ddr48p
6.98811	0.0141685	5.98946	0.000413426	orf19.1691		Predicted ORF in Assemblies 19, 20 and 21; fluconazole-induced; filament induced; Hog1p-induced; regulated by Nrg1p, Tup1p; increased expression in response to prostaglandins
6.31114	0.0346594	4.54824	0.00362066	orf19.111	CAN2	Putative amino acid permease; transcription is regulated by Nrg1p and Tup1p; caspofungin induced; flucytosine induced; shows colony morphology-related gene regulation by Ssn6p; ; fungal-specific (no human or murine homolog)
4.92583	0.0332375	5.52405	0.0012295	orf19.1631	ERG6	Delta(24)-sterol C-methyltransferase, converts zymosterol to fecosterol in ergosterol biosynthesis by methylating position C-24; mutation confers nystatin resistance; fluconazole-induced; transcription increased in azole-resistant strain
4.17088	7.84287e-06	3.93233	0.00275169	orf19.767	ERG3	C-5 sterol desaturase; introduces C-5(6) double bond into episterol in ergosterol biosynthesis; clinically-isolated homozygous null mutants show azole resistance, defects in hyphal growth and virulence; Efg1p-repressed; fluconazole-induced
4.11138	0.00795208	4.79229	0.00348278	orf19.7296		Predicted ORF in Assemblies 19, 20 and 21; similar to stomatin mechanoreception protein; induced by Rgt1p
3.53629	0.00902168	2.97495	0.00103199	orf19.406	ERG1	Squalene epoxidase, catalyzes epoxidation of squalene to 2,3(S)-oxidosqualene in the ergosterol biosynthetic pathway; essential; target of allylamine antifungal drugs; uses NADH as a reducing cofactor, while S. cerevisiae Erg1p uses NADPH
3.52271	0.0128073	2.89868	0.0162201	orf19.1591	ERG10	Protein similar to acetyl-CoA acetyltransferase; role in ergosterol biosynthesis; soluble in hyphae; changes in protein abundance associated with azole resistance; fluconazole or ketoconazole induced; macrophage-downregulated protein
3.28501	0.00448518	2.43966	0.00705438	orf19.1727	PMC1	Vacuolar calcium P-type ATPase; transcription is regulated by calcineurin and fluconazole; mutant shows increased resistance to fluconazole or lithium, and increased sensitivity to calcium
3.19383	0.000459176	3.38547	0.000659585	orf19.1598	ERG24	C-14 sterol reductase, has a role in ergosterol biosynthesis; mutation confers increased sensitivity to dyclonine
3.10945	0.0242579	3.92994	0.00210327	orf19.4527	HGT1	High-affinity glucose transporter, member of major facilitator superfamily; transcription induced by progesterone and by drugs including chloramphenicol and benomyl; likely essential for growth, based on an insertional mutagenesis strategy
3.10654	0.000544108	3.38329	0.00458031	orf19.260	SLD1	Sphingolipid delta-8 desaturase, catalyzes desaturation at carbon-8 in the long-chain base moiety of ceramides during glucosylceramide synthesis
3.04087	0.0180769	2.61382	0.0101653	orf19.4631	ERG251	Predicted ORF in Assemblies 19, 20 and 21; ketoconazole-induced; amphotericin B, caspofungin repressed
3.02104	0.00166218	3.10967	2.80696e-05	orf19.4013		Predicted ORF in Assemblies 19, 20 and 21
2.98345	0.0340124	3.82611	0.00921259	orf19.699		Predicted ORF in Assemblies 19, 20 and 21
2.97538	0.0212286	4.99355	0.00422339	orf19.4716	GDH3	Protein described as similar to NADP-glutamate dehydrogenase; hyphal downregulated expression; transcription is regulated by Nrg1p, Plc1p; downregulated by Efg1p; upregulated by Rim101p at pH 8; ciclopirox olamine induced
2.96742	0.00101363	3.22675	0.0156537	orf19.922	ERG11	Lanosterol 14-alpha-demethylase, member of cytochrome P450 family that functions in ergosterol biosynthesis; target of azole antifungals; may contribute to drug resistance; azole- or biofilm-induced; subject to hypoxic regulation
2.73952	0.00021367	3.57294	0.002856	orf19.5799		Predicted ORF in Assemblies 19, 20 and 21
2.67929	0.00699663	3.84977	0.0394348	orf19.780	DUR1,2	Urea amidolyase, contains urea carboxylase and allophanate hydrolase activities needed to hydrolyze urea to CO2; required for utilization of urea as nitrogen source and for hyphal switch in macrophages; transcription is regulated by Nrg1p
2.58675	9.46072e-05	2.4202	0.000257558	orf19.6026	ERG2	C-8 sterol isomerase; enzyme of ergosterol biosynthesis pathway; converts fecosterol to episterol; mutant is hypersensitive to multiple drugs; ketoconazole-induced
2.58237	2.54451e-06	2.91334	0.00132329	orf19.3732	ERG25	Putative C-4 methyl sterol oxidase with role in C4-demethylation of ergosterol biosynthesis intermediates, based on similarity to S. cerevisiae Erg25p; fluconazole-induced; upregulated in biofilm and in azole-resistant strain
2.56166	0.00990513	2.02353	5.45928e-05	orf19.496		Predicted ORF in Assemblies 19, 20 and 21
2.53273	0.000141157	3.12349	6.29783e-06	orf19.7221	SET3	Protein similar to S. cerevisiae Set3p, which is an NAD-dependent histone deacetylase; transposon mutation affects filamentous growth
2.48232	0.0389419	3.38279	1.30378e-05	orf19.6840		Predicted ORF in Assemblies 19, 20 and 21; transcription is induced in response to alpha pheromone in SpiderM medium
2.34294	0.0279671	2.6129	0.0136273	orf19.5379	ERG4	Protein described as similar to sterol C-24 reductase; shows Mob2p-dependent hyphal regulation; fluconazole-induced; caspofungin repressed
2.33933	0.00685067	2.81237	0.0090897	orf19.3483		Predicted ORF in Assemblies 19, 20 and 21; Plc1p-regulated
2.32948	0.00196997	2.35103	0.0148174	orf19.1570	ERG7	2,3-epoxysqualene-lanosterol cyclase (lanosterol synthase), catalyzes the conversion of 2,3-oxidosqualene to lanosterol in sterol biosynthesis; fluconazole-induced
2.27846	0.000270501	2.14451	0.0131317	orf19.1865		Predicted ORF in Assemblies 19, 20 and 21
2.17568	0.0212731	2.00607	0.0124624	orf19.2959.1		ORF Predicted by Annotation Working Group
2.16407	0.0127282	2.48191	0.000464996	orf19.2909	ERG26	C-3 sterol dehydrogenase, catalyzes the second of three steps required to remove two C-4 methyl groups from an intermediate in ergosterol biosynthesis; amphotericin B, caspofungin repressed
2.13601	0.00574899	3.2441	0.0125733	orf19.1614	MEP1	Ammonium permease; Mep1p is a more efficient ammonium permease than Mep2p, whereas Mep2p has additional regulatory role; not essential for viability; 11 predicted transmembrane regions; low mRNA abundance; hyphal downregulated
2.12422	0.00743388	2.77913	0.00239069	orf19.1069	RPN4	DNA binding protein with Cys2-His2 zinc-finger; putative regulator of proteasome genes; DNA recognition sequence (GAAGGCAAAA) enriched in regions upstream of proteasome genes; induced in core stress response
2.08219	0.00814383	2.23225	0.00328904	orf19.2451	PGA45	Cell wall protein; putative GPI-anchor; downregulated in core caspofungin response; Hog1p-induced; regulated by Ssn6p; Mob2p-dependent hyphal regulation; possibly spurious ORF (Annotation Working Group prediction)
2.04388	4.17055e-05	2.3334	0.0012089	orf19.3737		Predicted ORF in Assemblies 19, 20 and 21; transcription is downregulated in response to treatment with ciclopirox olamine
2.03503	0.00555495	2.57944	0.0128439	orf19.2568	IFU5	Predicted membrane protein; estradiol-induced; increased transcription is associated with CDR1 and CDR2 overexpression or fluphenazine treatment; gene has putative drug-responsive regulatory site; similar to S. cerevisiae Wwm1p
0.490475	0.0138616	0.401482	0.00185697	orf19.6741		Predicted ORF in Assemblies 19, 20 and 21; regulated by Nrg1p, Tup1p
0.341324	0.000785881	0.478418	0.00180539	orf19.1996	CHA1	Protein similar to serine/threonine dehydratases, catabolic; negatively regulated by Rim101p; expression greater in low iron; regulated on white-opaque switching; filament induced; transposon mutation affects filamentous growth
WT+FCZ vs WT	t-test P-value	age3+FCZ vs age3	t-test P-value	common name	systematic name	description
4.41867	0.000366542	2.34087	0.0514585	orf19.5741	ALS1	Adhesin; ALS family of cell-surface glycoproteins; adhesion, virulence roles; immunoprotective; in band at hyphal base; amyloid domain; biofilm-induced; Rfg1p, Ssk1p, growth-regulated; strain background affects expression
4.35693	0.000712771	1.70192	0.0534928	orf19.24	RTA2	Putative floppase; required for sphingolipid long chain base release; mediates calcineurin-dependent resistance to azoles; stress-associated protein; Ca2+, calcineurin-regulated; ketoconazole, caspofungin induced; Plc1p-regulated
3.57813	0.014653	2.49128	0.0798921	orf19.5635	PGA7	Protein described as a putative precursor of a hyphal surface antigen; putative GPI-anchor; induced by ciclopirox olamine, ketoconazole, or by Rim101p at pH 8; regulated during planktonic growth; induced during cell wall regeneration
3.38556	0.00196349	1.83314	0.0157306	orf19.6570	NUP	Nucleoside permease; adenosine and guanosine are substrates, whereas cytidine, adenine, guanine, uridine, uracil are not; similar to a nucleoside permease of S. pombe; possibly processed by Kex2p
2.88441	0.00738392	0.985984	0.856637	orf19.3829	PHR1	Glycosidase of cell surface; may act on cell-wall beta-1,3-glucan prior to beta-1,6-glucan linkage; E169 and E270 at active site; role in systemic but not vaginal virulence (neutral, not low pH); high pH or filamentation induced
2.62596	0.000531666	2.6296	0.0524766	orf19.3668	HGT2	Putative glucose transporter of the major facilitator superfamily; the C. albicans glucose transporter family comprises 20 members; 12 probable membrane-spanning segments; expressed in rich medium with 2% glucose
2.55311	0.0165499	1.73983	0.0099497	orf19.6928	SAP9	Secreted aspartyl proteinase; roles in adhesion, cell surface integrity; induced by antifungal drugs, stationary phase, or in white-phase cells; farnesol-downregulated in biofilm; autocatalytic processing; GPI-anchor; N-glycosylated
2.54588	0.000125854	1.61427	0.0151737	orf19.3282	BMT3	Putative beta-mannosyltransferase, required for addition of the 2nd beta-mannose to the acid-stable fraction of cell wall phosphopeptidomannan and for elongation of beta-mannose chains on the phosphopeptidomannan acid-labile fraction
2.41314	0.00525178	1.99675	0.000386566	orf19.1586	FGR22	Putative phosphatidylinositol-specific phospholipase C (PI-PLC); predicted type 2 membrane protein; no S. cerevisiae ortholog; role in, and regulated by, filamentation; no mouse systemic virulence role; almost identical to orf19.5797
2.41162	0.00152037	1.95499	0.00743325	orf19.4459		Predicted ORF in Assemblies 19, 20 and 21; similar to S. cerevisiae Ynl234wp, which is a putative heme-binding stress-related protein; transposon mutation affects filamentous growth
2.39222	0.000398288	1.78837	0.00563889	orf19.2887	MET13	Predicted ORF in Assemblies 19, 20 and 21; ketoconazole-induced; amphotericin B repressed
2.37976	6.93233e-06	1.89892	0.000352864	orf19.4166		Predicted zinc-finger protein of unknown function
2.33498	0.00765973	1.12353	0.284541	orf19.23	RTA3	Similar to S. cerevisiae Rta1p (role in 7-aminocholesterol resistance) and Rsb1p (flippase); putative membrane protein; putative drug-responsive regulatory site; induced by fluphenazine, estradiol, ketoconazole, caspofungin
2.30591	0.00182305	1.6942	0.000293235	orf19.7359	CRZ1	Putative transcription factor; similar to S. cerevisiae calcineurin-regulated transcription factor Crz1p; mutant is fluconazole hypersensitive; likely to act downstream of calcineurin; has C2H2 zinc fingers; not required for mouse virulence
2.28977	6.65292e-05	1.96811	0.00215467	orf19.3733	IDP2	Putative isocitrate dehydrogenase; expression is regulated upon white-opaque switching; shows colony morphology-related gene regulation by Ssn6p; protein detected by mass spec in exponential and stationary phase cultures
2.27187	0.0316474	1.61453	0.00994025	orf19.6805		Predicted ORF in Assemblies 19, 20 and 21
2.2659	6.44023e-07	1.82994	0.00537472	orf19.3240	ERG27	3-Keto sterol reductase of ergosterol biosynthesis; acts in C-4 sterol demethylation with Erg25p and Erg26p; possible drug target, essential for viability; functional homolog of S. cerevisiae Erg27p
2.25034	0.00950407	1.83729	3.73786e-06	orf19.5797	PI-PLC	Phosphatidylinositol (PtdIns)-specific phospholipase C (PI-PLC); predicted type 2 membrane protein; role in, and regulated by, filamentation, Nrg1p and Tup1p; no mouse systemic virulence role; orf19.5797 and orf19.1586 are almost identical
2.19717	0.0460499	2.94639	0.0613693	orf19.2107.1	STF2	Protein involved in ATP biosynthesis; decreased expression in hyphae compared to yeast-form cells; downregulated by Efg1p; transcription is upregulated in clinical isolates from HIV+ patients with oral candidiasis
2.18431	0.0021888	1.3326	0.0900941	orf19.5634	FRP1	Predicted ferric reductase; gene alkaline-induced directly by Rim101p; iron-chelation-induced by CCAAT-binding factor (with Hap43p); fluconazole-downregulated; ciclopirox olamine induced; colony morphology-related gene regulation by Ssn6p
2.16592	0.00151941	1.71416	0.00571421	orf19.2947	SNZ1	Detected in stationary phase cultures; soluble in hyphae; induced on yeast to hyphal switch, in response to 3-aminotriazole, or in azole-resistant strain overexpressing MDR1; regulated by Gcn4p, macrophage; no human/murine homolog
2.16136	0.00812332	1.98378	0.0222546	orf19.2942	DIP5	Putative permease for dicarboxylic amino acids; mutation confers hypersensitivity to toxic ergosterol analog; transcriptionally induced upon phagocytosis by macrophage; Gcn4p-regulated; upregulated by Rim101p at pH 8
2.15949	0.0177931	2.13217	0.0787176	orf19.5535		Predicted membrane transporter, member of the anion:cation symporter (ACS) family, major facilitator superfamily (MFS)
2.1495	0.000211001	1.84184	0.00783033	orf19.3984		Predicted ORF in Assemblies 19, 20 and 21; induced in core caspofungin response; increased expression observed in an ssr1 homozygous null mutant; induced by nitric oxide in yhb1 mutant
2.05327	0.0102265	1.23405	0.116181	orf19.2706	CRH11	Putative ortholog of S. cerevisiae Crh1p; predicted glycosyl hydrolase domain; similar to Csf4p, to antigenic Aspergillus fumigatus Aspf9; predicted Kex2p substrate; putative GPI-anchor; localizes to cell wall; caspofungin-induced
2.0483	0.0187162	1.81846	0.00563899	orf19.7566		Putative protein of unknown function, transcription is upregulated in clinical isolates from HIV+ patients with oral candidiasis; alkaline upregulated by Rim101p; fungal-specific (no human or murine homolog)
2.0145	0.0201861	1.65137	0.0287094	orf19.13		Putative glucokinase; regulated upon yeast-hyphal switch; regulated by Efg1p; fluconazole-induced; induced in core stress response; shows colony morphology-related gene regulation by Ssn6p; merged with orf19.734 in Assembly 20
0.448107	0.0106161	0.47185	0.095972	orf19.3448		Predicted ORF in Assemblies 19, 20 and 21; ketoconazole-repressed; possibly spurious ORF (Annotation Working Group prediction)
WT+FCZ vs WT	t-test P-value	age3+FCZ vs age3	t-test P-value	common name	systematic name	description
1.39059	0.0114182	6.35591	0.0342588	orf19.4335	TNA1	Putative nicotinic acid transporter; fungal-specific (no human or murine homolog); detected at germ tube plasma membrane by mass spectrometry; transcriptionally induced upon phagocytosis by macrophage
1.91945	0.0254573	4.8011	0.00467702	orf19.2344	ASR1	Protein described as similar to heat shock proteins; transcription regulated by cAMP, osmotic stress, ciclopirox olamine, ketoconazole; negatively regulated by Cyr1p, Ras1p; shows colony morphology-related gene regulation by Ssn6p
1.82638	0.0253785	4.4072	0.0071945	orf19.1344		Predicted ORF in Assemblies 19, 20 and 21; fluconazole-induced; possibly spurious ORF (Annotation Working Group prediction)
1.50066	0.0762592	3.3025	7.35715e-05	orf19.2244		Similar to oxidoreductases and to S. cerevisiae Yjr096wp; transcription is negatively regulated by Sfu1p; increased transcription is observed upon benomyl treatment; decreased expression observed in an ssr1 homozygous null mutant
1.32735	0.100821	2.8702	0.004255	orf19.3526	ITR1	Inositol transporter required for uptake of exogenous inositol; major facilitator superfamily; 12 probable transmembrane motifs; expressed in rich medium with 2% glucose; fluconazole, caspofungin downregulated
1.82635	0.0121961	2.8128	0.00116184	orf19.7196		Protein described as a vacuolar protease; upregulated in the presence of human neutrophils
1.39806	0.0900021	2.79085	0.0126206	orf19.7504		Predicted ORF in Assemblies 19, 20 and 21; Plc1p-regulated; induced in core caspofungin response
0.9831	0.870953	2.73307	0.0351294	orf19.1765		Predicted ORF in Assemblies 19, 20 and 21
1.79668	0.156082	2.68545	0.0344396	orf19.14		Predicted ORF from Assembly 19; removed from Assembly 20
1.71785	0.00199724	2.65321	0.0150789	orf19.2292		Oligopeptide transporter; transcriptionally induced upon phagocytosis by macrophage; fungal-specific (no human or murine homolog); merged with orf19.176 in Assembly 20
1.67329	0.0454412	2.54944	0.00023918	orf19.4041	PEX4	Predicted ORF in Assemblies 19, 20 and 21; transcription is upregulated in both intermediate and mature biofilms
1.21184	0.0463641	2.53588	0.0479848	orf19.6844	ICL1	Isocitrate lyase; enzyme of glyoxylate cycle; required for wild-type virulence in murine systemic infection; no mammalian homolog; gene induced upon phagocytosis by macrophage; farnesol regulated; Pex5p-dependent peroxisomal localization
1.4588	0.00733881	2.49408	0.0149544	orf19.5094	BUL1	Protein not essential for viability; macrophage/pseudohyphal-induced; similar to S. cerevisiae Bul1p, which may be involved in selection of substrates for ubiquitination
1.75029	0.140933	2.48179	0.00982355	orf19.7456		Predicted ORF in Assemblies 19, 20 and 21
1.07484	0.445444	2.47053	0.0282537	orf19.2049		Predicted ORF in Assemblies 19, 20 and 21; heterozygous null mutant displays sensitivity to virgineone
1.02179	0.567172	2.45141	0.0494714	orf19.5645	MET15	O-acetylhomoserine O-acetylserine sulfhydrylase; involved in sulfur amino acid biosynthesis; immunogenic; Hog1p, biofilm, possibly adherence-induced; brown colony color of homozygous mutant in Pb(2+) medium is visual selection marker
5.22653	0.106596	2.40598	5.57125e-05	orf19.2060	SOD5	Copper- and zinc-containing superoxide dismutase; protective role against oxidative stress; induced by neutrophil contact, hyphal growth, caspofungin, osmotic or oxidative stress; member of a gene family including SOD1, SOD4, SOD5, and SOD6
1.24611	0.044526	2.37318	3.09384e-05	orf19.7080	LEU2	Isopropyl malate dehydrogenase; enzyme of leucine biosynthesis; upregulated in the presence of human whole blood or polymorphonuclear (PMN) cells; protein level decreased in stationary phase cultures
1.85088	0.0787348	2.35623	0.00283268	orf19.675		Similar to cell wall proteins; induced in core stress response, core caspofungin response; iron-regulated; amphotericin B induced; regulated by Cyr1p, Ssn6p; possibly spurious ORF (Annotation Working Group prediction)
1.4327	0.00889482	2.34248	0.00034295	orf19.577		Predicted ORF in Assemblies 19, 20 and 21
1.37363	0.0107859	2.33137	0.00373343	orf19.6659	GAP6	Putative general amino acid permease; Plc1p-regulated; Gcn4p-regulated; fungal-specific (no human or murine homolog)
1.21095	0.00604562	2.28563	0.00418834	orf19.6595	RTA4	Predicted ORF in Assemblies 19, 20 and 21; similar to S. cerevisiae Yor049cp, which is involved in fatty acid transport; transposon mutation affects filamentous growth; alkaline downregulated; caspofungin induced
1.17422	0.187666	2.27513	0.00115117	orf19.7498	LEU1	Protein described as 3-isopropylmalate dehydratase; antigenic in human; decreased expression in hyphae compared to yeast-form cells; alkaline downregulated; upregulated in the presence of human whole blood or polymorphonuclear (PMN) cells
1.40273	0.0038823	2.27223	0.00281792	orf19.6753		Predicted ORF in Assemblies 19, 20 and 21
2.50346	0.124	2.24367	0.0191573	orf19.2602	OPT1	Oligopeptide transporter; transports 3-to-5-residue peptides; alleles are distinct, one has intron; not ABC or PTR type transporter; suppresses S. cerevisiae ptr2-2 mutant defects; induced by BSA or peptides; Stp3p, Hog1p regulated
2.40957	0.115432	2.22868	0.00370222	orf19.2584	OPT9	Probable pseudogene similar to fragments of OPT1 oligopeptide transporter gene; decreased expression in hyphae compared to yeast-form cells; transcriptionally induced upon phagocytosis by macrophage
1.45425	0.419145	2.14991	0.00840808	orf19.449		Predicted ORF in Assemblies 19, 20 and 21; possible phosphatidyl synthase; transcription reduced upon yeast-hyphal switch; protein detected by mass spec in stationary phase cultures
1.32324	0.160711	2.14787	0.0466757	orf19.7520	POT1	Putative peroxisomal 3-oxoacyl CoA thiolase; transcription is regulated by Nrg1p and Mig1p; farnesol regulated
1.3683	0.168285	2.13663	0.00226562	orf19.4657		Predicted ORF in Assemblies 19, 20 and 21
1.572	0.248672	2.1253	6.64712e-05	orf19.5045		Predicted ORF in Assemblies 19, 20 and 21; transcriptionally activated by Mnl1p under weak acid stress
1.67315	0.00103362	2.10554	0.00489745	orf19.1809		Predicted 3-hydroxyacyl-CoA epimerase; upregulated upon phagocytosis; transcription is regulated by Mig1p; expression is regulated upon white-opaque switching; merged with orf19.1288 in Assembly 20
1.95351	3.09719e-05	2.08813	0.00867164	orf19.4788	ARG5,6	Arginine biosynthetic enzyme activities; in S. cerevisiae, processed into distinct polypeptides with acetylglutamate kinase (Arg6p) activity and acetylglutamate-phosphate reductase (Arg5p) activity; Gcn4p regulated; alkaline downregulated
1.39128	0.0420546	2.07922	0.00607796	orf19.2356	CRZ2	Putative transcription factor; zinc finger; similar to S. cerevisiae Crz1p; homozygous crz1, not crz2, null mutation suppresses fluconazole resistance of homozygous cka2 null (defective in CK2 kinase ); Rim101p-downregulated at pH 8
1.2533	0.0174854	2.07666	0.0437512	orf19.7457		Predicted ORF in Assemblies 19, 20 and 21; shows Mob2p-dependent hyphal regulation
1.81533	0.0304639	2.05841	0.000108747	orf19.2672	NCP1	NADPH-cytochrome P450 reductase, acts with Erg11p in sterol 14 alpha-demethylation in ergosterol biosynthesis; subject to hypoxic regulation; ketoconazole-induced; caspofungin repressed
1.53873	0.154583	2.02327	0.0114178	orf19.4012	PCL5	Protein similar to S. cerevisiae Pcl5p and other cyclins for Pho85p kinase; Gcn4p-induced; suppresses toxicity of C. albicans Gcn4p overproduction in S. cerevisiae via increased Pho85p-dependent phosphorylation and degradation of Gcn4p
1.20469	0.00672432	2.01395	0.00017649	orf19.6773	ECM29	Protein similar to S. cerevisiae Ecm29p; transposon mutation affects filamentous growth
1.3033	0.00574091	2.01299	0.000354554	orf19.176	OPT4	Oligopeptide transporter; detected at germ tube plasma membrane by mass spectrometry; transcriptionally induced upon phagocytosis by macrophage; fungal-specific (no human or murine homolog); merged with orf19.2292 in Assembly 20
1.0624	0.602063	2.00317	0.0063134	orf19.5025	MET3	Putative ATP sulfurlyase of sulfate assimilation; repressed by Met or Cys, Sfu1p, or in fluconazole-resistant isolate; strongly induced on biofilm formation, even in presence of Met and Cys; Hog1p-, caspofungin-, possibly adherence-induced
0.704214	0.0194721	0.4998	0.00474441	orf19.3393		Putative DEAD-box helicase
0.786166	0.0891346	0.499347	0.000828261	orf19.5436	UTP8	Essential protein involved in tRNA export from the nucleus and ribosomal small subunit biogenesis; physically interacts with TAP-tagged Nop1p
0.525523	0.0020323	0.49899	9.13111e-06	orf19.1415	FRE10	Major cell-surface ferric reductase under low-iron conditions; 7 transmembrane regions and a secretion signal predicted; repressed by Tup1p, Rim101p, Ssn6p, Hog1p, caspofungin; ciclopirox olamine induced; not required for filamentous growth
0.641027	0.00144117	0.495416	0.0141859	orf19.4195.1	FCA1	Cytosine deaminase; enzyme of pyrimidine salvage; functional homolog of S. cerevisiae Fcy1p; mutation is associated with resistance to flucytosine (5-FC) in a clinical isolate; hyphal downregulated; gene has intron
0.711416	0.0373016	0.489703	0.00379939	orf19.6902	DBP7	Predicted ORF in Assemblies 19, 20 and 21; transcription is upregulated in both intermediate and mature biofilms
0.802753	0.0033115	0.489396	0.00106418	orf19.7215		Predicted ORF in Assemblies 19, 20 and 21
0.926673	0.57953	0.485295	0.00539444	orf19.6420	PGA13	Putative GPI-anchored protein; described as similar to mucins; induced during cell wall regeneration, and during core caspofungin response; regulated by Tsa1p, Tsa1Bp in minimal media at 37 deg and by Cyr1p, Nrg1p, Tup1p, Rlm1p
0.711825	0.0273275	0.482938	3.50279e-06	orf19.4274	PUT1	Alkaline upregulated by Rim101p
0.745151	0.00482818	0.481153	0.0100494	orf19.3276	PWP2	Predicted ORF in Assemblies 19, 20 and 21; downregulated during core stress response; decreased expression in response to prostaglandins; physically interacts with TAP-tagged Nop1p
0.688508	0.0564925	0.480886	2.98172e-05	orf19.7384	NOG1	Predicted ORF in Assemblies 19, 20 and 21; mutation confers hypersensitivity to 5-fluorocytosine (5-FC), 5-fluorouracil (5-FU), and tubercidin (7-deazaadenosine); decreased expression in response to prostaglandins
0.823987	0.426468	0.480074	0.0150477	orf19.2183	KRE30	YEF3-subfamily ABC family protein, predicted not to be a transporter; downregulated during core stress response; mutation confers hypersensitivity to amphotericin B
0.975065	0.676233	0.477178	0.00495667	orf19.3941	URA7	Predicted ORF in Assemblies 19, 20 and 21; flucytosine induced; protein detected by mass spec in exponential and stationary phase cultures
0.777961	0.0818886	0.474733	2.77528e-05	orf19.1566	UTP21	Predicted ORF in Assemblies 19, 20 and 21; physically interacts with TAP-tagged Nop1p
0.666033	0.0923622	0.472057	0.00159916	orf19.5507	ENP1	Protein similar to S. cerevisiae Enp1p; transposon mutation affects filamentous growth; decreased expression in response to prostaglandins
0.693802	0.0112256	0.470643	0.000917699	orf19.7011		Predicted ORF in Assemblies 19, 20 and 21
0.683076	0.0214019	0.468672	7.2063e-05	orf19.7422		Predicted ORF in Assemblies 19, 20 and 21
0.690614	0.00331711	0.457755	5.46403e-05	orf19.4815	YTM1	Protein similar to S. cerevisiae Ytm1p, which is involved in biogenesis of the large ribosomal subunit; transposon mutation affects filamentous growth; protein level decreased in stationary phase cultures
0.736309	0.129622	0.453934	0.0023742	orf19.5232	CSI2	Protein essential for growth; transposon mutation affects filamentous growth
0.646246	0.0385398	0.453541	0.00198206	orf19.6234		Predicted ORF in Assemblies 19, 20 and 21; mutation confers hypersensitivity to 5-fluorocytosine (5-FC), 5-fluorouracil (5-FU), and tubercidin (7-deazaadenosine)
0.831326	0.084452	0.453436	0.00323715	orf19.7062	RPA135	Predicted ORF in Assemblies 19, 20 and 21; decreased expression in response to prostaglandins
0.531699	0.021009	0.435122	0.0279956	orf19.3475		Described as a Gag-related protein; hyphal induced; downregulation correlates with clinical development of fluconazole resistance; repressed by nitric oxide, 17-beta-estradiol, ethynyl estradiol
0.64836	0.0183264	0.421848	0.0445806	orf19.4456	GAP4	Putative amino acid permease; hyphal induced; regulated by Gcn2p and Gcn4p; shows colony morphology-related gene regulation by Ssn6p; detected at plasma membrane of yeast-form and germ tube by mass spectrometry
0.641769	0.168561	0.40749	0.00630941	orf19.2158	NAG3	Putative transporter of the major facilitator superfamily (MFS); similar to Nag4p; required for wild-type mouse virulence and cycloheximide resistance; in gene cluster that includes genes encoding enzymes of GlcNAc catabolism
0.862702	0.180836	0.390475	0.00298872	orf19.1839	RPA190	Predicted ORF in Assemblies 19, 20 and 21;flucytosine induced
0.815899	0.0665497	0.31639	0.00016746	orf19.3974	PUT2	Alkaline upregulated; protein detected by mass spec in exponential and stationary phase cultures
