# Supplementary material for: Reverse Genetics in Candida albicans Predicts ARF Cycling Is Essential for Drug Resistance and Virulence
Source: PLoS Pathog. 2010 Feb 5;6(2):e1000753. doi: 10.1371/journal.ppat.1000753 (PMC2816695; doi:10.1371/journal.ppat.1000753)
Supplement: Table S8 — This list contains the same genes as Table S7, but the genes are colored here according to the Venn Diagram in Figure S3B (bottom). (0.13 MB XLS) [file ppat.1000753.s012.xls]

## Sheet: Sheet1
Table S8
This list contains the same genes as Table S7, but the genes are colored here according to the Venn Diagram in Figure S3B (bottom).
Note that in order to qualify for 'significantly regulated', genes must have an expression fold change greater than 2 AND a p-value < 0.05.
WT+CF VS WT	t-test P-value	age3+CF vs age3	t-test P-value	common name	systematic name	description
30.3488	0.00295548	8.12413	0.0330172	DDR48	orf19.4082	Immunogenic stress-associated protein; regulated by filamentous growth pathways; induced by benomyl, caspofungin, or in azole-resistant strain; Hog1p, farnesol, alkaline downregulated; similar to S. cerevisiae Ddr48p
17.4307	0.000857598	7.66968	0.0151857	RTA2	orf19.24	Putative floppase; required for sphingolipid long chain base release; mediates calcineurin-dependent resistance to azoles; stress-associated protein; Ca2+, calcineurin-regulated; ketoconazole, caspofungin induced; Plc1p-regulated
16.5503	0.000215387	5.03847	0.0354391	SOD5	orf19.2060	Copper- and zinc-containing superoxide dismutase; protective role against oxidative stress; induced by neutrophil contact, hyphal growth, caspofungin, osmotic or oxidative stress; member of a gene family including SOD1, SOD4, SOD5, and SOD6
15.3177	0.00525581	5.5617	0.0368777		orf19.2125	Predicted ORF in Assemblies 19, 20 and 21
11.5189	0.0097221	10.9032	0.000211054		orf19.5313	Predicted ORF from Assembly 19; merged with orf19.1430 in Assembly 20
10.5481	0.00122225	7.8436	0.00267967	CRZ2	orf19.2356	Putative transcription factor; zinc finger; similar to S. cerevisiae Crz1p; homozygous crz1, not crz2, null mutation suppresses fluconazole resistance of homozygous cka2 null (defective in CK2 kinase ); Rim101p-downregulated at pH 8
10.3642	0.00371414	21.5921	0.00359119		orf19.4706	Predicted ORF in Assemblies 19, 20 and 21; greater mRNA abundance observed in a cyr1 or ras1 homozygous null mutant than in wild type; fluconazole-induced; transcription is induced in response to alpha pheromone in SpiderM medium
8.61303	0.0132168	5.04587	0.00826482	RTA4	orf19.6595	Predicted ORF in Assemblies 19, 20 and 21; similar to S. cerevisiae Yor049cp, which is involved in fatty acid transport; transposon mutation affects filamentous growth; alkaline downregulated; caspofungin induced
8.51697	2.92616e-06	6.08394	0.0183294	CHS2	orf19.7298	Chitin synthase; nonessential; required for wild-type chitin deposition in hyphae; transcription is regulated during dimorphic transition; Chs1p and Chs2p, but not Chs3p, are inhibited by the protoberberine HWY-289; fungal-specific
7.28224	0.0254164	6.37693	0.0477519		orf19.1473	Predicted ORF in Assemblies 19, 20 and 21; transcription is induced in response to alpha pheromone in SpiderM medium
6.56224	0.0320616	6.24064	0.0223194		orf19.6840	Predicted ORF in Assemblies 19, 20 and 21; transcription is induced in response to alpha pheromone in SpiderM medium
6.55514	0.00488685	9.11115	0.00140368	ASR1	orf19.2344	Protein described as similar to heat shock proteins; transcription regulated by cAMP, osmotic stress, ciclopirox olamine, ketoconazole; negatively regulated by Cyr1p, Ras1p; shows colony morphology-related gene regulation by Ssn6p
6.25073	0.00950926	4.61525	0.00157841		orf19.753	Predicted ORF in Assemblies 19, 20 and 21
5.98248	6.77959e-06	3.95876	0.0434785	PI-PLC	orf19.5797	Phosphatidylinositol (PtdIns)-specific phospholipase C (PI-PLC); predicted type 2 membrane protein; role in, and regulated by, filamentation, Nrg1p and Tup1p; no mouse systemic virulence role; orf19.5797 and orf19.1586 are almost identical
5.84885	0.00101833	3.16968	0.0120621	FGR22	orf19.1586	Putative phosphatidylinositol-specific phospholipase C (PI-PLC); predicted type 2 membrane protein; no S. cerevisiae ortholog; role in, and regulated by, filamentation; no mouse systemic virulence role; almost identical to orf19.5797
5.36679	0.0129042	3.97161	0.0436834	CRH11	orf19.2706	Putative ortholog of S. cerevisiae Crh1p; predicted glycosyl hydrolase domain; similar to Csf4p, to antigenic Aspergillus fumigatus Aspf9; predicted Kex2p substrate; putative GPI-anchor; localizes to cell wall; caspofungin-induced
5.35319	0.0100383	5.1072	0.00192597	PMC1	orf19.1727	Vacuolar calcium P-type ATPase; transcription is regulated by calcineurin and fluconazole; mutant shows increased resistance to fluconazole or lithium, and increased sensitivity to calcium
5.31388	0.0395893	9.46907	0.000165202	PGA31	orf19.5302	Cell wall protein; putative GPI anchor; expression is regulated upon white-opaque switching; induced during cell wall regeneration; possibly spurious ORF (Annotation Working Group prediction)
5.28867	0.00184005	2.41478	0.0387081	BMT3	orf19.3282	Putative beta-mannosyltransferase, required for addition of the 2nd beta-mannose to the acid-stable fraction of cell wall phosphopeptidomannan and for elongation of beta-mannose chains on the phosphopeptidomannan acid-labile fraction
5.278	0.0123963	4.30688	0.00253154	PGA13	orf19.6420	Putative GPI-anchored protein; described as similar to mucins; induced during cell wall regeneration, and during core caspofungin response; regulated by Tsa1p, Tsa1Bp in minimal media at 37 deg and by Cyr1p, Nrg1p, Tup1p, Rlm1p
5.24798	0.00107491	3.95103	0.00748834		orf19.251	ThiJ/PfpI protein family; antigenic (Cand a 3 allergen); binds human immunoglobulin E; 2 N-glycosylation motifs; alkaline, fluconazole, Hog1p-downregulated; induced in core stress response or by oxidative stress (via Cap1p)
5.24599	0.0156839	3.9366	0.00281986		orf19.7566	Putative protein of unknown function, transcription is upregulated in clinical isolates from HIV+ patients with oral candidiasis; alkaline upregulated by Rim101p; fungal-specific (no human or murine homolog)
5.10225	5.57235e-06	4.74974	0.00638449	FLC2	orf19.1813	Protein involved in heme uptake; putative FAD transporter, similar to S. cerevisiae Flc2p
5.05334	3.07735e-05	2.54133	0.0254464	DAG7	orf19.4688	Predicted ORF in Assemblies 19, 20 and 21; mutation confers hypersensitivity to toxic ergosterol analog; a-specific transcription; alpha-factor induced
4.86079	0.0157527	3.32207	0.00538376		orf19.6877	Predicted ORF in Assemblies 19, 20 and 21; transcription is upregulated in response to treatment with caspofungin, ciclopirox olamine or ketoconazole; gene of core caspofungin response
4.73278	0.0107826	2.94071	0.00554946	BMT4	orf19.5612	Putative beta-mannosyltransferase, required for elongation of beta-mannose chains on the acid-labile fraction of cell wall phosphopeptidomannan; member of a 9-gene family; regulated by Tsa1p, Tsa1Bp
4.72499	0.00922799	4.41153	0.00434258	ALD6	orf19.742	Putative aldehyde dehydrogenase; expression is regulated upon white-opaque switching; protein detected by mass spec in stationary phase cultures; transcription is upregulated in both intermediate and mature biofilms
4.58326	0.000183473	4.23176	0.013656	UTR2	orf19.1671	Putative glycosidase; cell wall; role in adhesion; required for hyphal growth on Spider (not serum) medium; chitin-binding, glycosyl hydrolase, GPI anchor domains; induced during cell wall regeneration; mRNA detected in yeast-form cells
4.25532	0.0387718	3.6156	0.0416202	PGA52	orf19.1911	Putative GPI-anchored protein of unknown function; fluconazole-induced
4.0571	0.0350296	2.41557	7.05444e-05	CRZ1	orf19.7359	Putative transcription factor; similar to S. cerevisiae calcineurin-regulated transcription factor Crz1p; mutant is fluconazole hypersensitive; likely to act downstream of calcineurin; has C2H2 zinc fingers; not required for mouse virulence
4.03073	0.000310177	3.04694	0.00604305		orf19.5614	Predicted ORF in Assemblies 19, 20 and 21
3.96438	5.48063e-05	3.01134	2.21593e-08	IFU5	orf19.2568	Predicted membrane protein; estradiol-induced; increased transcription is associated with CDR1 and CDR2 overexpression or fluphenazine treatment; gene has putative drug-responsive regulatory site; similar to S. cerevisiae Wwm1p
3.82796	0.0174871	7.31646	0.00761003		orf19.4476	Predicted ORF in Assemblies 19, 20 and 21
3.69751	0.00120853	2.14309	0.000980338		orf19.1632	Predicted ORF in Assemblies 19, 20 and 21
3.67798	0.0196456	4.07104	0.000272212		orf19.6554	Predicted ORF in Assemblies 19, 20 and 21
3.62481	0.00862356	3.24395	0.00438159	FLC1	orf19.2501	Protein involved in heme uptake; putative FAD transporter, similar to S. cerevisiae Flc1p; regulated by iron; macrophage-induced gene; mutant shows defect in filamentous growth
3.61663	0.0189172	2.8566	0.00452407	PGA1	orf19.7625	Putative GPI-anchored protein of unknown function; induced during cell wall regeneration
3.34862	0.00414926	2.23422	0.00342038	AGP2	orf19.4679	Protein described as an amino acid permease; hyphal downregulated; regulated upon white-opaque switching; induced in core caspofungin response, during cell wall regeneration, or by flucytosine; fungal-specific (no human or murine homolog)
3.32309	0.00167578	3.2664	0.00739142	MET13	orf19.2887	Predicted ORF in Assemblies 19, 20 and 21; ketoconazole-induced; amphotericin B repressed
3.29262	6.7706e-05	3.05346	0.0166963		orf19.3854	Protein similar to S. cerevisiae Sat4p; amphotericin B induced; clade-associated gene expression
3.19695	0.0190759	3.62946	0.000306048	HMX1	orf19.6073	Heme oxygenase; acts in utilization of hemin iron; gene transcriptionally activated by heat, low iron, or hemin; negatively regulated by Efg1p; expression greater in low iron; upregulated by Rim101p at pH 8
3.12723	0.0131416	2.24539	0.0112259	ROT1	orf19.6029	Similar to S. cerevisiae Rot1p, which is involved in cell wall 1,6-beta-glucan biosynthesis; has predicted transmembrane region
3.099	0.0090752	2.58723	0.0376911		orf19.4563	Predicted ORF in Assemblies 19, 20 and 21; decreased expression in response to prostaglandins
3.06958	0.0367987	2.5855	0.00995853		orf19.3831	Predicted ORF in Assemblies 19, 20 and 21
3.02265	0.024643	2.88306	0.0188642		orf19.6192	Predicted ORF in Assemblies 19, 20 and 21; Plc1p-regulated; possibly spurious ORF (Annotation Working Group prediction)
3.01692	0.0031713	3.11938	0.00542286		orf19.6920	Predicted ORF in Assemblies 19, 20 and 21; induced upon biofilm formation; possibly spurious ORF (Annotation Working Group prediction)
3.0107	0.00640362	3.17161	0.00692228	CAR1	orf19.3934	Transcription is regulated by Nrg1p, Mig1p, and Tup1p; shows colony morphology-related gene regulation by Ssn6p; alkaline upregulated; protein level decreased in stationary phase cultures
2.96583	0.0340624	2.20361	0.00140092	PHR2	orf19.6081	Glycosidase; role in cell wall structure; may act on beta-1,3-glucan prior to beta-1,6-glucan linkage; role in vaginal but not systemic virulence (low pH, not neutral); low pH, high iron, fluconazole induced; Rim101p-downregulated at pH 8
2.93469	0.000119419	2.44009	0.00053042		orf19.3615	Predicted ORF in Assemblies 19, 20 and 21; induced in core caspofungin response; increased expression observed in an ssr1 homozygous null mutant; induced by nitric oxide in yhb1 mutant
2.89602	0.010059	2.73073	0.0030911	CCH1	orf19.3298	Putative voltage-gated Ca2+ channel of the high affinity calcium uptake system; roles in thigmotropism, establishment of galvanotropism; transcription is regulated by Nrg1p and Mig1p
2.83312	0.00586079	2.47797	0.0404986		orf19.242.2	ORF Predicted by Annotation Working Group
2.81921	0.0119873	3.1128	0.020113	PGA6	orf19.4765	Putative GPI-anchored cell-wall protein of unknown function; similar to S. cerevisiae Ccw12p/Ylr110cp; transcriptionally regulated by iron; expression greater in high iron; upregulated upon Als2p depletion
2.80111	0.0230081	2.38835	0.0175718		orf19.1267	Predicted ORF in Assemblies 19, 20 and 21
2.76414	0.0431492	2.4827	0.0363376	CAS5	orf19.4670	Putative zinc finger transcription factor; cell wall damage response; required for wild-type transcriptional response to caspofungin; mutant caspofungin hypersensitive; downregulated in core stress response; avirulent, reduced CFU in mice
2.76252	0.00189965	4.40352	0.0306202		orf19.2959.1	ORF Predicted by Annotation Working Group
2.7133	0.00161426	2.8409	0.000730974	MUC1	orf19.4183	Protein not essential for viability; similar to S. cerevisiae Muc1p, which is a cell surface glycoprotein involved in filamentous growth; decreased transcription is observed upon benomyl treatment
2.70402	0.0357054	3.37041	0.00984902	IRS4	orf19.6953	Protein with roles in cell wall integrity, systemic (but not oral) murine infection, adherence, hyphal growth, and agar-embedded filamentous growth; antigenic in human infection; similar to S. cerevisiae Irs4p
2.70136	0.00270333	2.02841	0.0211691	SAC6	orf19.5544	Transcription is regulated by Nrg1p and Mig1p; protein level decreased in stationary phase cultures
2.67432	0.0235985	2.28252	0.0205351		orf19.7085	Predicted ORF in Assemblies 19, 20 and 21; induced in core stress response; induced by heavy metal (cadmium) stress via Hog1p; oxidative stress-induced via Cap1p; induced by Mnl1p under weak acid stress; macrophage-downregulated
2.57885	0.00405892	2.5521	0.0374775		orf19.3439	Predicted ORF in Assemblies 19, 20 and 21; greater mRNA abundance observed in a cyr1 homozygous null mutant than in wild type
2.56806	6.74888e-05	2.53749	0.0169536		orf19.1486	Predicted ORF in Assemblies 19, 20 and 21; possibly spurious ORF (Annotation Working Group prediction)
2.52442	0.00917418	2.20867	0.0258268		orf19.5537	Predicted ORF in Assemblies 19, 20 and 21
2.51056	0.0111822	3.14862	0.000109719		orf19.4771	Predicted ORF in Assemblies 19, 20 and 21
2.50259	0.0132892	4.02942	0.00926211	SAC7	orf19.7115	Protein described as a GTPase activating protein (GAP) for RHO1; downregulated upon adherence to polystyrene; macrophage/pseudohyphal-repressed; transcription is upregulated in RHE model of oral candidiasis and in clinical oral candidiasis
2.48695	0.0142863	2.04073	0.00227128	PRC2	orf19.4135	Protein described as a carboxypeptidase; upregulated in the presence of human neutrophils
2.48438	0.0463367	2.16674	0.0257196		orf19.2204	Predicted ORF in Assemblies 19, 20 and 21
2.42932	0.0442272	6.10449	0.0406053		orf19.6484	Predicted ORF in Assemblies 19, 20 and 21
2.42075	0.0254154	3.55042	0.00068207	HIS3	orf19.183	Imidazoleglycerol-phosphate dehydratase, enzyme of histidine biosynthesis; functionally complements S. cerevisiae his3-1 mutation; hyphal-induced expression; regulated by Gcn2p and Gcn4p; fungal-specific (no human or murine homolog)
2.32264	6.85385e-05	2.60912	0.00990229	INN1	orf19.2832	Protein with similarity to S. cerevisiae Inn1p, which is an essential protein of the contractile actomyosin ring required for ingression of the plasma membrane into the bud neck during cytokinesis; contains a C2 membrane targeting domain
2.29271	0.0286364	2.07332	0.0403666	VPS1	orf19.1949	Protein described as a dynamin-family GTPase-related protein; induced upon adherence to polystyrene; regulated by Gcn2p and Gcn4p
2.27438	0.0189754	2.28168	0.0020928	ECM22	orf19.2623	Putative transcription factor with zinc cluster DNA-binding motif
2.26774	0.00123609	2.27663	0.0204343	MET15	orf19.5645	O-acetylhomoserine O-acetylserine sulfhydrylase; involved in sulfur amino acid biosynthesis; immunogenic; Hog1p, biofilm, possibly adherence-induced; brown colony color of homozygous mutant in Pb(2+) medium is visual selection marker
2.24946	0.00891335	2.06276	0.0118309		orf19.5495	Protein not essential for viability; transcription is induced in response to alpha pheromone in SpiderM medium
2.248	0.030922	3.77438	0.0128645	CHO1	orf19.677	Putative phosphatidylserine synthase; similar to S. cerevisiae Cho1p, which is involved in phosphatidylserine biosynthesis; transposon mutation affects filamentous growth; regulated by Nrg1p, Tup1p; no human or murine homolog
2.22718	0.0460011	2.58942	0.000499239		orf19.7354	Predicted ORF in Assemblies 19, 20 and 21; caspofungin induced
2.20552	0.0209195	2.06815	0.00190398		orf19.7583	Putative transcription factor with zinc cluster DNA-binding motif; not essential for viability; filament induced
2.20447	0.00359576	2.0662	0.000159263	MXR1	orf19.2028	Protein described as a methionine sulfoxide reductase; flucytosine induced; Plc1p-regulated; upregulated in the presence of human neutrophils; macrophage regulated (gene induced, protein decreased); possibly adherence-induced
2.17909	0.0106025	2.2015	0.000538608	FAD3	orf19.4933	Omega-3 fatty acid desaturase, involved in production of alpha-linolenic acid, which is a major component of membranes; caspofungin induced; Plc1p-regulated; shows colony morphology-related gene regulation by Ssn6p
2.16131	0.00309508	2.39583	0.00152403		orf19.5045	Predicted ORF in Assemblies 19, 20 and 21; transcriptionally activated by Mnl1p under weak acid stress
2.13552	0.043216	3.1922	0.00191916	REI1	orf19.59	Predicted ORF in Assemblies 19, 20 and 21; decreased expression in response to prostaglandins
2.12386	0.00285872	2.18073	0.00146621	AMS1	orf19.2768	Putative alpha-mannosidase; transcription is regulated by Nrg1p; induced during cell wall regeneration
2.05016	0.00440455	2.29496	0.00210313	AKR1	orf19.4950	Ankyrin-repeat protein; increased transcription is observed upon fluphenazine treatment
2.00655	0.00404819	2.05242	0.00130985	FOX3	orf19.1704	Putative peroxisomal 3-oxoacyl CoA thiolase; expression is regulated upon white-opaque switching
0.499583	0.0364587	0.466144	0.000517618	MDH1-3	orf19.5323	Predicted malate dehydrogenase; farnesol regulated
0.498359	0.0058439	0.491328	0.000170313		orf19.1172	Protein similar to phosphate transporters; regulated upon white-opaque switching or biofilm formation; Hog1p, ciclopirox olamine or alkaline induced; caspofungin or stress repressed; merged with orf19.655 in Assembly 20
0.498036	0.00800684	0.319244	0.02314	SUR2	orf19.5818	Protein described as similar to ceramide hydroxylase; predicted enzyme of sphingolipid biosynthesis; upregulated in biofilm; regulated by Tsa1p, Tsa1Bp under H2O2 stress conditions
0.497193	0.000450254	0.292167	0.00406134	GCV2	orf19.385	Putative protein of glycine catabolism; downregulated by Efg1p; Hog1p-induced; upregulated by Rim101p at acid pH; transcription is activated in the presence of elevated CO2; protein detected by mass spec in stationary phase cultures
0.494257	0.038285	0.39902	0.0193894	XKS1	orf19.1290	Predicted ORF in Assemblies 19, 20 and 21; increased expression in response to prostaglandins
0.486848	0.00243007	0.456918	0.0190779		orf19.3175	Predicted ORF in Assemblies 19, 20 and 21; alkaline downregulated; repressed by nitric oxide; virulence-group-correlated expression
0.482404	0.0147723	0.384743	0.0469337	FMP27	orf19.3422	Predicted ORF in Assemblies 19, 20 and 21; fungal-specific (no human or murine homolog)
0.480456	0.00667659	0.434397	0.00214313		orf19.4185	Predicted ORF in Assemblies 19, 20 and 21
0.476877	0.0120492	0.472778	0.000191597	PTR2	orf19.6937	Putative oligopeptide transporter; regulated by Stp2p and Stp3p; transcriptionally induced upon phagocytosis by macrophage; downregulated by Rim101p at pH 8
0.474107	0.0399115	0.414496	0.0224573		orf19.3364	Predicted ORF in Assemblies 19, 20 and 21; possibly spurious ORF (Annotation Working Group prediction)
0.470987	0.0106799	0.441268	0.00236681	CAF16	orf19.388	ABC family protein, predicted not to be a transporter; caspofungin repressed
0.46869	0.00109941	0.464754	0.00952545		orf19.6770	Predicted ORF in Assemblies 19, 20 and 21
0.463745	0.00985943	0.410518	0.011141		orf19.5293	Predicted ORF in Assemblies 19, 20 and 21
0.461851	0.000327282	0.450345	0.0159576		orf19.3004	Predicted ORF in Assemblies 19, 20 and 21
0.460336	0.0440364	0.329887	0.00253905		orf19.4738	Predicted ORF in Assemblies 19, 20 and 21
0.458601	0.0009927	0.359044	0.000244769	PGA48	orf19.6321	Putative GPI-anchored protein of unknown function; similar to S. cerevisiae Spi1p, which is induced at stationary phase; transcriptionally regulated by iron; expression greater in high iron
0.458013	0.0270048	0.35027	0.0319881	PHO84	orf19.655	Protein similar to high-affinity phosphate transporters; expression is regulated upon white-opaque switching or biofilm formation; Hog1p, ciclopirox olamine or alkaline induced; caspofungin or stress repressed; upregulated in RHE model
0.457823	0.0162564	0.20752	0.000639095	SCW11	orf19.3893	Cell wall protein; transcription is decreased in mutant lacking ACE2; downregulated in core caspofungin response; transcriptionally regulated by iron; expression greater in high iron
0.456301	0.00111262	0.428737	0.00167473	MIG1	orf19.4318	Transcriptional repressor; regulates genes for utilization of carbon sources; Tup1p-dependent and -independent functions; upregulated in biofilm; hyphal downregulated; caspofungin repressed; functional homolog of S. cerevisiae Mig1p
0.456006	0.0313738	0.471683	3.08659e-05		orf19.846	Predicted ORF in Assemblies 19, 20 and 21; transcriptionally activated by Mnl1p under weak acid stress
0.450576	0.0370817	0.448114	0.000523097	FCA1	orf19.4195.1	Cytosine deaminase; enzyme of pyrimidine salvage; functional homolog of S. cerevisiae Fcy1p; mutation is associated with resistance to flucytosine (5-FC) in a clinical isolate; hyphal downregulated; gene has intron
0.449209	4.1731e-05	0.438747	0.00368201	CDC20	orf19.122	Protein similar to S. cerevisiae Cdc20p, which is a cell-cycle regulated activator of the anaphase promoting complex; induced under Cdc5p depletion; member of conserved Mcm1p regulon; periodic mRNA expression, peak at cell-cycle G2/M phase
0.448263	0.00281886	0.499036	0.034329		orf19.2261	Predicted ORF in Assemblies 19, 20 and 21
0.446824	0.00316439	0.311304	0.00534509		orf19.7459	Predicted ORF in Assemblies 19, 20 and 21; fluconazole-induced; ketoconazole-repressed
0.44538	0.00117918	0.374861	0.00461193		orf19.5282	Predicted ORF in Assemblies 19, 20 and 21; decreased expression in hyphae compared to yeast-form cells; regulated by Efg1p and Efh1p; intron in 5'-UTR; transcriptionally activated by Mnl1p under weak acid stress
0.4383	0.00657077	0.39354	0.0123973		orf19.2414	Predicted ORF in Assemblies 19, 20 and 21
0.434072	0.0267658	0.40095	0.034423		orf19.951	Predicted ORF in Assemblies 19, 20 and 21; transcription downregulated upon yeast-hyphal switch; fluconazole-induced; possibly spurious ORF (Annotation Working Group prediction)
0.433194	0.000464275	0.363343	0.005064		orf19.6816	Predicted ORF in Assemblies 19, 20 and 21
0.426793	0.0207091	0.467997	0.00397943	PTC8	orf19.4698	Predicted type 2C protein phosphatase, serine/threonine-specific; required for hyphal growth; induced under stress
0.42594	0.00560453	0.394416	3.61384e-05		orf19.5334	Predicted ORF in Assemblies 19, 20 and 21; transcription regulated upon yeast-hyphal switch
0.419102	0.00173812	0.45883	0.0209129		orf19.6983	Predicted ORF in Assemblies 19, 20 and 21; repressed by nitric oxide
0.418722	0.00544938	0.348042	0.0105181		orf19.3302	Predicted ORF in Assemblies 19, 20 and 21; transcription downregulated upon yeast-hyphal switch; transcriptionally activated by Mnl1p under weak acid stress
0.41367	0.00144175	0.425423	0.0352105	PGA53	orf19.4651	Putative GPI-anchored protein of unknown function; greater mRNA abundance observed in a cyr1 homozygous null mutant than in wild type
0.408857	0.0113603	0.341695	0.00770722		orf19.4450.1	ORF Predicted by Annotation Working Group
0.407739	0.0108704	0.411503	0.00312465	PHO15	orf19.4444	Protein described as 4-nitrophenyl phosphatase; hyphal downregulated; induced in core stress response; induced by heavy metal (cadmium) stress via Hog1p
0.400281	0.00530412	0.391552	0.00504139		orf19.2658	Predicted ORF from Assembly 19; merged with orf19.1352 in Assembly 20
0.390549	0.00187779	0.440493	0.00922646	CTA9	orf19.3315	Protein induced during the mating process; activates transcription in 1-hybrid assay in S. cerevisiae
0.390469	0.00014627	0.338223	4.90289e-05	RIB3	orf19.5228	3,4-Dihydroxy-2-butanone 4-phosphate synthase; homodimeric enzyme of riboflavin biosynthesis; converts ribulose 5-phosphate to L-3,4-dihydroxy-2-butanone 4-phosphate; transcription regulated on yeast-hyphal switch, macrophage interaction
0.389388	0.00580854	0.364246	0.0136407	RAD16	orf19.2969	Protein similar to S. cerevisiae Rad16p; flucytosine induced
0.386683	0.000202872	0.303797	0.000185078	PDX3	orf19.550	Transcription is regulated upon yeast-hyphal switch; regulated by Nrg1p, Mig1p, and Tup1p; caspofungin repressed; protein detected by mass spec in exponential and stationary phase cultures
0.382335	0.0071171	0.268671	0.0129593	QDR1	orf19.508	Putative transporter of antibiotic resistance; transcription is regulated by Nrg1p and Tup1p; caspofungin repressed; expression is regulated upon white-opaque switching
0.380633	0.00164252	0.348371	0.00109851		orf19.3448	Predicted ORF in Assemblies 19, 20 and 21; ketoconazole-repressed; possibly spurious ORF (Annotation Working Group prediction)
0.380016	0.0120954	0.448548	0.0140285	PCL7	orf19.6225	Protein described as cyclin-like, possible Pho85p cyclin; hyphal downregulated; transcriptionally activated by Mnl1p under weak acid stress
0.379946	1.02529e-05	0.133464	1.53421e-07	FGR41	orf19.4910	Putative GPI-anchored protein; transposon mutation affects filamentous growth; possibly spurious ORF (Annotation Working Group prediction)
0.377604	9.17904e-05	0.427453	0.0128942		orf19.2125.1	ORF Predicted by Annotation Working Group; removed from Assembly 20
0.376835	0.0224376	0.337575	0.0226584	UCF1	orf19.1354	Transcriptionally regulated by iron or by yeast-hyphal switch; expression greater in high iron, decreased upon yeast-hyphal switch; downregulation correlates with clinical development of fluconazole resistance; Ras1p-regulated
0.363118	0.000603467	0.304667	0.0236821		orf19.7227	Predicted ORF in Assemblies 19, 20 and 21; mutation confers hypersensitivity to toxic ergosterol analog
0.36126	0.00262598	0.33529	0.00019779		orf19.6119	Predicted ORF in Assemblies 19, 20 and 21
0.359043	0.0379265	0.226451	8.13677e-05		orf19.2048	Transcription is positively regulated by Sfu1p
0.358874	0.0216871	0.431312	0.0325955		orf19.1653	Predicted ORF in Assemblies 19, 20 and 21; possibly spurious ORF (Annotation Working Group prediction)
0.35879	0.0497496	0.294716	0.00392155	TPS2	orf19.3038	Trehalose-6-phosphate (Tre6P) phosphatase; mutation causes heat sensitivity, Tre6P accumulation, and decreased mouse virulence; possible drug target; two conserved phospohydrolase motifs; no human or murine homolog
0.356456	0.0429416	0.314262	0.0442358	BUB3	orf19.2655	Protein similar to S. cerevisiae Bub3p, which is a kinetochore checkpoint component; induced under hydroxyurea treatment
0.352841	0.0467763	0.269582	0.00197245		orf19.2659	Predicted ORF from Assembly 19; downregulation correlates with clinical development of fluconazole resistance; decreased expression in hyphae compared to yeast-form cells; Ras1p-regulated; merged with orf19.1354 in Assembly 20
0.344219	0.0406998	0.342397	0.00228691		orf19.4013	Predicted ORF in Assemblies 19, 20 and 21
0.341756	0.0083965	0.355489	7.72776e-05		orf19.1381	Predicted ORF in Assemblies 19, 20 and 21
0.34114	4.03352e-08	0.321981	0.000978642		orf19.4617	Predicted ORF in Assemblies 19, 20 and 21
0.336358	0.0325451	0.228343	0.00439123	DAK2	orf19.4777	Protein described as similar to dihydroxyacetone kinase; transcription is decreased upon yeast-hyphal switch; fluconazole-induced; caspofungin repressed; protein detected by mass spec in stationary phase cultures
0.333933	0.0365556	0.263565	8.32959e-05	MAF1	orf19.2173	Protein described as affecting nucleocytoplasmic transport and synthesis of RNA Polymerase III; decreased expression in hyphae compared to yeast-form cells; caspofungin repressed
0.332921	0.0190361	0.240803	0.0181498	COX15	orf19.3656	Transcription is regulated by Nrg1p and Tup1p; alkaline downregulated
0.329204	0.0424411	0.285674	0.0024563	CMK1	orf19.5911	Expression is regulated upon white-opaque switching; biochemically purified Ca2+/CaM-dependent kinase is soluble, cytosolic, monomeric, and serine-autophosphorylated
0.326978	4.96824e-05	0.26014	0.00106458	GSY1	orf19.3278	Protein described as glycogen synthase; enzyme of glycogen metabolism; transcription downregulated upon yeast-hyphal switch and regulated by Efg1p; strong oxidative stress induced; shows colony morphology-related gene regulation by Ssn6p
0.320378	0.0021186	0.344956	0.0116826	ERG3	orf19.767	C-5 sterol desaturase; introduces C-5(6) double bond into episterol in ergosterol biosynthesis; clinically-isolated homozygous null mutants show azole resistance, defects in hyphal growth and virulence; Efg1p-repressed; fluconazole-induced
0.317708	0.0204483	0.364539	0.035252	CBF1	orf19.2876	Transcription factor that binds to a conserved sequence at ribosomal protein genes and the rDNA locus, with Tbf1p; also regulates sulfur starvation-response and other genes; binds centromeres and has a role in centromere maintenance
0.313068	0.0135046	0.284283	0.000463479	MSN4	orf19.4752	Putative zinc finger transcription factor; similar to S. cerevisiae Msn4p, but not a significant stress response regulator in C. albicans; partly complements STRE-activation defect of S. cerevisiae msn2 msn4 double mutant
0.311724	0.0333283	0.271229	0.00568907	HEM13	orf19.2803	Coproporphyrinogen III oxidase; antigenic in human, mouse; localizes to yeast-form cell surface, not hyphae; soluble in hyphae; iron-regulated expression; macrophage-downregulated protein; not Rfg1p regulated, farnesol-induced
0.307399	0.00527624	0.33115	0.00292712		orf19.2223	Predicted ORF from Assembly 19; removed from Assembly 20
0.306315	0.00224011	0.300037	0.00202427		orf19.3143	Predicted ORF from Assembly 19; merged with orf19.2866 in Assembly 20
0.287068	0.0208771	0.220132	0.0461172	TPO3	orf19.4737	Possible role in polyamine transport; MFS-MDR family; transcription induced by Sfu1p, regulated upon white-opaque switching; decreased expression in hyphae compared to yeast-form cells; regulated by Nrg1p; fungal-specific
0.285703	0.0164758	0.258443	0.0185217	FET34	orf19.4215	Protein similar to multicopper ferroxidase; expression greater in low iron and reduced in a fluconazole-resistant isolate; downregulated by Sfu1p, Hog1p; alkaline upregulated by Rim101p; ciclopirox olamine induced
0.277924	0.00941799	0.13402	0.000463642	PGA38	orf19.2758	Putative GPI-anchored protein of unknown function; repressed during cell wall regeneration
0.27428	0.00079126	0.262197	0.00995684	MAE1	orf19.3419	Malic enzyme, mitochondrial; transcription regulated by Mig1p and Tup1p; shows colony morphology-related gene regulation by Ssn6p
0.268768	0.00446197	0.334387	0.0325446		orf19.2866	Predicted ORF in Assemblies 19, 20 and 21
0.259329	0.000213571	0.297725	0.0240865		orf19.3820	Predicted ORF in Assemblies 19, 20 and 21; clade-associated gene expression
0.256003	0.000142733	0.267941	0.0244425	ERG1	orf19.406	Squalene epoxidase, catalyzes epoxidation of squalene to 2,3(S)-oxidosqualene in the ergosterol biosynthetic pathway; essential; target of allylamine antifungal drugs; uses NADH as a reducing cofactor, while S. cerevisiae Erg1p uses NADPH
0.243268	5.35133e-06	0.274464	0.0010864		orf19.7396	Predicted ORF in Assemblies 19, 20 and 21
0.241809	0.0122607	0.318059	0.00478008		orf19.6660	Predicted ORF in Assemblies 19, 20 and 21
0.235235	0.0135038	0.349522	0.0130763	SYG1	orf19.768	Protein not essential for viability; similar to S. cerevisiae Syg1p, which is a plasma membrane protein that may be involved in signal transduction
0.206122	7.86268e-05	0.118391	0.0219545	CHT3	orf19.7586	Chitinase, major; functional homolog of S. cerevisiae Cts1p; 4 N-glycosylation motifs; possible O-mannosylated region; putative signal peptide; hyphal-repressed; farnesol upregulated in biofilm; regulated by Efg1p, Cyr1p, Ras1p
0.200637	0.0230155	0.127802	0.000185896		orf19.670.2	ORF Predicted by Annotation Working Group
0.192172	0.0110319	0.223624	0.000396625	FRE10	orf19.1415	Major cell-surface ferric reductase under low-iron conditions; 7 transmembrane regions and a secretion signal predicted; repressed by Tup1p, Rim101p, Ssn6p, Hog1p, caspofungin; ciclopirox olamine induced; not required for filamentous growth
0.18884	0.000605097	0.157	3.81132e-05	IFE2	orf19.5288	Protein described as an alcohol dehydrogenase; decreased expression in hyphae compared to yeast-form cells; Efg1p-regulated; fluconazole-induced; Hog1p-induced; increased expression in response to prostaglandins
0.18283	0.0154106	0.0835141	0.00285726		orf19.5267	Putative cell wall protein; downregulated in core caspofungin response; transcription is repressed in response to alpha pheromone in SpiderM medium; transcription repressed in ace2 null mutant
0.156137	0.00282507	0.169459	0.00524263	CDR4	orf19.5079	Putative transporter of ATP-binding cassette (ABC) superfamily; fluconazole, Sfu1p, Hog1p, core stress response induced; caspofungin repressed; fluconazole resistance is not affected by mutation or correlated with expression
0.153206	0.00579381	0.148865	0.000581181	RNR22	orf19.1868	Protein described as ribonucleoside diphosphate reductase; shows colony morphology-related gene regulation by Ssn6p; RNA abundance regulated by tyrosol and cell density
0.137232	0.00245135	0.173987	0.0294235	HGT6	orf19.2020	Putative glucose transporter of major facilitator superfamily; 20 members of C. albicans glucose transporter family; 12 probable membrane-spanning segments; core stress response, fluconazole-induced; expressed in rich medium with 2% glucose
WT+CF VS WT	t-test P-value	age3+CF vs age3	t-test P-value	common name	systematic name	description
12.2223	0.00679459	8.80064	0.0537813		orf19.1765	Predicted ORF in Assemblies 19, 20 and 21
9.90669	0.0208979	7.26832	0.0869983		orf19.675	Similar to cell wall proteins; induced in core stress response, core caspofungin response; iron-regulated; amphotericin B induced; regulated by Cyr1p, Ssn6p; possibly spurious ORF (Annotation Working Group prediction)
6.49969	0.00242604	3.87102	0.05246		orf19.2030	Predicted ORF in Assemblies 19, 20 and 21; greater mRNA abundance observed in a cyr1 or ras1 homozygous null mutant than in wild type
6.34914	0.00384282	3.57967	0.100163	SAP9	orf19.6928	Secreted aspartyl proteinase; roles in adhesion, cell surface integrity; induced by antifungal drugs, stationary phase, or in white-phase cells; farnesol-downregulated in biofilm; autocatalytic processing; GPI-anchor; N-glycosylated
6.27135	0.00699716	3.59444	0.0799094	ALS1	orf19.5741	Adhesin; ALS family of cell-surface glycoproteins; adhesion, virulence roles; immunoprotective; in band at hyphal base; amyloid domain; biofilm-induced; Rfg1p, Ssk1p, growth-regulated; strain background affects expression
5.79067	8.66987e-05	5.12617	0.0689431		orf19.2726	Predicted ORF in Assemblies 19, 20 and 21; Plc1p-regulated
4.34306	0.00049953	1.54897	0.116965	PUT1	orf19.4274	Alkaline upregulated by Rim101p
3.96989	0.00501461	3.65912	0.0545047		orf19.6264.3	ORF Predicted by Annotation Working Group
3.87386	0.00187458	1.83759	0.158427	ENA21	orf19.5170	Predicted ORF similar to S. cerevisiae sodium transporters Ena1p and Ena5p; Gcn4p-regulated; flucytosine, amphotericin B, or ketoconazole-induced; osmotic stress-induced; overlaps orf19.5170.1, which is annotated as a blocked reading frame
3.65317	0.00523193	2.84091	0.0585765	CRL1	orf19.3330	Predicted GTPase of RHO family; CAAX motif geranylgeranylated; expression in S. cerevisiae causes dominant-negative inhibition of pheromone response
3.1683	0.0039803	2.82134	0.160428	WH11	orf19.3548.1	Cytoplasmic protein expressed specifically in white phase yeast-form cells; expression in opaque cells increases virulence and frequency of opaque-to-white switching; null mutant shows wild-type switching; similar to S. cerevisiae Hsp12p
2.93834	0.0232531	1.37399	0.245001		orf19.7350	Soluble protein in hyphae; fluconazole-induced; mRNA abundance is elevated in a cyr1 or ras1 null mutant and decreased mRNA abundance in an efg1 null mutant; regulated by Nrg1p, Tup1p, Tbf1p, Ssn6p
2.82441	2.26404e-05	1.10142	0.648868	PUT2	orf19.3974	Alkaline upregulated; protein detected by mass spec in exponential and stationary phase cultures
2.63623	0.042555	2.46929	0.0710277	KTR4	orf19.4475	Protein with similarity to mannosyltransferases; induced during cell wall regeneration; fungal-specific (no human or murine homolog)
2.63321	0.0430607	2.23783	0.0738646	CEK1	orf19.2886	ERK-family protein kinase, required for wild-type yeast-hyphal switching, mating efficiency, and virulence in a mouse model; Cst20p-Hst7p-Cek1p-Cph1p MAPK pathway regulates mating, and invasive hyphal growth under some conditions
2.62516	0.00106169	1.98061	0.0788025		orf19.1809	Predicted 3-hydroxyacyl-CoA epimerase; upregulated upon phagocytosis; transcription is regulated by Mig1p; expression is regulated upon white-opaque switching; merged with orf19.1288 in Assembly 20
2.60482	0.0476606	1.76933	0.158656		orf19.5037	Protein not essential for viability
2.59013	8.25946e-05	2.58242	0.0572853		orf19.3438	Predicted ORF in Assemblies 19, 20 and 21
2.51788	0.0354059	2.14269	0.0758584	MCA1	orf19.5995	Putative cysteine protease with similarity to S. cerevisiae Mca1p; has a role in apoptotic cell death upon H2O2 treatment; fungal-specific (no human or murine homolog); farnesol-induced
2.48975	0.044327	2.36569	0.0737659	OPY2	orf19.5110	Predicted ORF in Assemblies 19, 20 and 21
2.4849	0.0497417	2.30993	0.0674287	SCP1	orf19.17	Predicted ORF in Assemblies 19, 20 and 21; constitutive expression independent of MTL or white-opaque status
2.40489	0.0408051	1.68362	0.0469806		orf19.5843	Predicted ORF in Assemblies 19, 20 and 21; Plc1p-regulated; greater mRNA abundance observed in a cyr1 homozygous null mutant than in wild type; possibly spurious ORF (Annotation Working Group prediction)
2.38875	0.000295743	1.86202	0.0180181	HUT1	orf19.6803	Predicted ORF in Assemblies 19, 20 and 21
2.35591	0.00200918	1.61474	0.160991	ENA2	orf19.6070	Protein described as sodium transporter; transcription is upregulated in response to ciclopirox olamine; alkaline upregulated by Rim101p; repressed upon high-level peroxide stress; upregulated in oral candidiasis clinical isolates
2.2967	0.000127103	1.71651	0.0724976	MIT1	orf19.4077	Protein involved in sphingolipid biosynthesis; required for mannosylation of inositol phosphoceramide (IPC) to form mannosylated sphingolipids MIPC and M(IP)2C; fluconazole, caspofungin induced; macrophage-downregulated gene
2.28716	0.0425874	2.24145	0.126313		orf19.1766	Predicted ORF in Assemblies 19, 20 and 21
2.27606	0.00344069	1.44593	0.00544907		orf19.3984	Predicted ORF in Assemblies 19, 20 and 21; induced in core caspofungin response; increased expression observed in an ssr1 homozygous null mutant; induced by nitric oxide in yhb1 mutant
2.26953	0.0134597	1.71244	0.24609	BGL2	orf19.4565	1,3-beta-Glucosyltransferase, cell wall enzyme; one of multiple 1,3-beta-glucosyltransferases; mutant has cell-wall and growth defects, but wild-type 1,3- or 1,6-beta-glucan content; antigenic; virulence role in mouse systemic infection
2.26466	0.0468836	2.81629	0.0568601		orf19.1642	Predicted ORF in Assemblies 19, 20 and 21
2.25142	0.00479294	1.89169	0.0716627		orf19.6474	Predicted ORF in Assemblies 19, 20 and 21
2.24901	0.000573566	1.88146	0.000705213	ABP1	orf19.2699	Protein similar to S. cerevisiae Abp1p, which is an actin-binding protein of the cortical actin cytoskeleton; caspofungin induced; protein detected by mass spec in stationary phase cultures
2.19712	0.0130663	1.37449	0.00124643	SOU1	orf19.2896	Enzyme involved in utilization of L-sorbose; has sorbitol dehydrogenase, fructose reductase, and sorbose reductase activities; has NAD-binding site motif; transcriptional regulation affected by chromosome 5 copy number
2.18956	0.0203447	1.50409	0.1593		orf19.727	Predicted ORF in Assemblies 19, 20 and 21; member of a family encoded by FGR6-related genes in the RB2 repeat sequence; possibly spurious ORF (Annotation Working Group prediction)
2.16711	0.000568802	1.57771	0.148052		orf19.5250	Predicted ORF in Assemblies 19, 20 and 21
2.15433	0.00187998	2.43239	0.0502862		orf19.1139	Predicted ORF in Assemblies 19, 20 and 21
2.13889	5.65311e-06	1.85804	0.151758	BMT6	orf19.5602	Putative beta-mannosyltransferase, member of a 9-gene family that includes characterized genes BMT1, BMT2, BMT3, and BMT4 with roles in beta-1,2-mannosylation of cell wall phosphopeptidomannan; predicted ORF in Assemblies 19, 20 and 21
2.13383	0.000794887	1.60277	0.00473098	PRO3	orf19.5650	Protein induced during the mating process; alkaline upregulated
2.12542	0.0132502	2.06367	0.0642316		orf19.3815	Predicted ORF in Assemblies 19, 20 and 21
2.123	0.0112053	1.9452	0.0658013	CNS1	orf19.6052	Predicted ORF in Assemblies 19, 20 and 21; mutation confers hypersensitivity to radicicol
2.12183	0.00124741	1.78744	0.0437069		orf19.3007.2	ORF Predicted by Annotation Working Group
2.10619	0.0399968	1.97288	0.056403		orf19.5924	Predicted zinc-finger protein of unknown function
2.10546	0.00318576	1.72771	0.123853		orf19.7495	Predicted ORF in Assemblies 19, 20 and 21; induced by nitric oxide
2.09909	0.0339789	1.73531	0.146242		orf19.246	Predicted ORF in Assemblies 19, 20 and 21; fungal-specific (no human or murine homolog)
2.09698	0.0180883	1.49706	0.0202078	SSR1	orf19.7030	Beta-glucan associated cell-wall protein with role in cell wall structure; S/T rich protein, GPI anchor; similar mRNA abundance in yeast-form and germ tube; detected at germ tube plasma membrane by mass spec; similar to S. cerevisiae Ssr1p
2.09001	0.001891	1.71776	0.0466355		orf19.14	Predicted ORF from Assembly 19; removed from Assembly 20
2.08913	0.0193013	2.15584	0.0857963		orf19.5431	Predicted ORF in Assemblies 19, 20 and 21
2.08242	0.00228418	1.96606	0.0488941		orf19.158	Predicted ORF in Assemblies 19, 20 and 21
2.07988	0.0353656	1.91616	0.0425181		orf19.5669	Predicted ORF in Assemblies 19, 20 and 21
2.06617	0.0213167	1.85974	0.0603594		orf19.3501	Predicted ORF in Assemblies 19, 20 and 21; Hog1p-downregulated
2.06282	6.70326e-05	1.5162	0.0287291	SEC18	orf19.4993	Functional homolog of S. cerevisiae Sec18p, which acts in protein transport; conserved ATP binding site; not glycosylated
2.05083	0.00255662	2.4512	0.0585455	MET3	orf19.5025	Putative ATP sulfurlyase of sulfate assimilation; repressed by Met or Cys, Sfu1p, or in fluconazole-resistant isolate; strongly induced on biofilm formation, even in presence of Met and Cys; Hog1p-, caspofungin-, possibly adherence-induced
2.03325	0.0105146	1.60123	0.0552431	BMT5	orf19.1464	Putative beta-mannosyltransferase, member of a 9-gene family that includes characterized genes BMT1, BMT2, BMT3, and BMT4 with roles in beta-1,2-mannosylation of cell wall phosphopeptidomannan; predicted ORF in Assemblies 19, 20 and 21
2.01813	0.0179517	1.84138	0.0456819		orf19.7531	Predicted ORF in Assemblies 19, 20 and 21; transcription is induced upon yeast-hyphal transition; benomyl or caspofungin induced; protein detected by mass spec in stationary phase cultures
0.495779	3.27724e-05	0.533423	1.88702e-05	ACS1	orf19.1743	Putative acetyl-CoA synthetase, similar to S. cerevisiae Acs1p; upregulated in the presence of human neutrophils; fluconazole-downregulated; regulated by Nrg1p and Mig1p; shows colony morphology-related gene regulation by Ssn6p
0.494575	7.74751e-05	0.534717	0.00389609		orf19.3881	Predicted ORF in Assemblies 19, 20 and 21; possibly spurious ORF (Annotation Working Group prediction)
0.489761	0.025611	0.621457	0.0686102	LEU1	orf19.7498	Protein described as 3-isopropylmalate dehydratase; antigenic in human; decreased expression in hyphae compared to yeast-form cells; alkaline downregulated; upregulated in the presence of human whole blood or polymorphonuclear (PMN) cells
0.488689	0.0321298	0.437588	0.0938133	IDP2	orf19.3733	Putative isocitrate dehydrogenase; expression is regulated upon white-opaque switching; shows colony morphology-related gene regulation by Ssn6p; protein detected by mass spec in exponential and stationary phase cultures
0.483266	0.00110046	0.672226	0.059542		orf19.822	Protein detected in some, not all, biofilm extracts; fluconazole-downregulated; greater mRNA abundance observed in cyr1 or ras1 homozygous null mutant than in wild type; protein detected by mass spec in stationary phase cultures
0.482494	0.0462667	0.523928	0.0670966		orf19.3406	Predicted ORF in Assemblies 19, 20 and 21; member of conserved Mcm1p regulon
0.476593	0.0310662	0.578313	0.160654	XYL2	orf19.7676	Protein described as similar to D-xylulose reductase; immunogenic in mouse; soluble protein in hyphae; Hog1p-induced; induced during cell wall regeneration; caspofungin or fluconazole-induced; Mnl1p-induced in weak acid stress
0.475806	0.0145254	0.410911	0.050275	RHD3	orf19.5305	Putative GPI-anchored protein that localizes to the cell wall; transcription is decreased upon yeast-hyphal switch; transcriptionally regulated by iron; expression greater in high iron; clade-associated gene expression
0.467678	0.0235562	0.607063	0.0712743		orf19.1189	Predicted ORF in Assemblies 19, 20 and 21; transcription regulated upon yeast-hyphal switch; transcriptionally activated by Mnl1p under weak acid stress
0.463953	0.0160927	0.435057	0.065945		orf19.4998	Predicted ORF in Assemblies 19, 20 and 21; caspofungin repressed
0.458511	0.0356303	0.451466	0.0833752	EAF6	orf19.396	Subunit of the NuA4 histone acetyltransferase complex
0.452415	0.0131409	0.563528	0.0321425		orf19.6978	Predicted ORF in Assemblies 19, 20 and 21; possibly spurious ORF (Annotation Working Group prediction)
0.452414	0.048134	0.409594	0.0863036	PHO87	orf19.2454	Protein similar to phosphate permeases; transcription is negatively regulated by Rim101p at pH 8; expression is regulated upon white-opaque switching; caspofungin repressed; biofilm-regulated; virulence-group-correlated expression
0.450901	0.00245984	0.50508	0.000176437		orf19.7473	Predicted ORF in Assemblies 19, 20 and 21
0.449407	0.0357293	0.536632	0.00474079		orf19.6833	Predicted ORF from Assembly 19; merged with orf19.6832 in Assembly 20
0.441096	0.0142294	0.641699	0.0610983	PDR16	orf19.1027	Phosphatidylinositol transfer protein; increased transcription correlates with CDR1 and CDR2 overexpression and azole resistance; induced by fluphenazine, 17-beta-estradiol, ethynyl estradiol, nitric oxide; farnesol-downregulated in biofilm
0.433236	0.00500336	0.809106	0.15295		orf19.4964	Predicted ORF in Assemblies 19, 20 and 21
0.414137	0.035924	0.605175	0.133611	PFK1	orf19.3967	Alpha subunit of phosphofructokinase (PFK), which is Pfk1p, Pfk2p heteromultimer; PFK is activated by fructose 2,6-bisphosphate or AMP, inhibited by ATP; activity reduced on hyphal induction; phagocytosis-downregulated; fluconazole-induced
0.400766	0.0294582	0.360424	0.0584809	CBP1	orf19.7323	Corticosteroid binding protein; transcription induced at late log-phase or upon adherence to polystyrene; not induced by corticosterone; contains a possible NAD/FAD binding region; regulated by Nrg1p, Tup1p
0.397279	0.0187676	0.52907	0.00328999	HOM32	orf19.6959	Putative L-aspartate 4-P-transferase; fungal-specific (no human or murine homolog); removed from Assembly 20
WT+CF VS WT	t-test P-value	age3+CF vs age3	t-test P-value	common name	systematic name	description
7.17848	0.0871181	10.2269	0.000586373	PGA23	orf19.3740	Putative GPI-anchored protein of unknown function; transcription is negatively regulated by Rim101p; regulated by Cyr1p; shows colony morphology-related gene regulation by Ssn6p
5.22053	0.163255	6.74582	0.0389248		orf19.7296	Predicted ORF in Assemblies 19, 20 and 21; similar to stomatin mechanoreception protein; induced by Rgt1p
3.74496	0.0626243	5.14809	0.0226596	ICL1	orf19.6844	Isocitrate lyase; enzyme of glyoxylate cycle; required for wild-type virulence in murine systemic infection; no mammalian homolog; gene induced upon phagocytosis by macrophage; farnesol regulated; Pex5p-dependent peroxisomal localization
4.42777	0.113662	5.02485	0.0290652	KRE1	orf19.4377	Predicted GPI-anchor, role in 1,6-beta-D-glucan biosynthesis; production in S. cerevisiae increases glucan content and complements killer toxin sensitivity of kre1 mutant; possible N-linked glycosylation at Asn109; caspofungin induced
3.31982	0.103132	4.6469	9.80716e-05		orf19.7504	Predicted ORF in Assemblies 19, 20 and 21; Plc1p-regulated; induced in core caspofungin response
5.32493	0.0881652	4.48199	0.0106704	CSH1	orf19.4477	Member of aldo-keto reductase family, similar to aryl alcohol dehydrogenases; role in adhesion to fibronectin, cell surface hydrophobicity; regulated by temperature, growth phase, benomyl, macrophage interaction; azole resistance associated
2.79369	0.0545876	4.25089	0.0423936	LDG3	orf19.6486	Predicted ORF in Assemblies 19, 20 and 21; induced upon biofilm formation
1.81095	0.173947	4.11561	0.0438155		orf19.6487	Predicted ORF in Assemblies 19, 20 and 21
4.77714	0.13394	3.90933	0.000426818	ECM331	orf19.4255	GPI-anchored protein; mainly at plasma membrane, also at cell wall; caspofungin induced; Plc1p-regulated; repressed by Rim101p, Hog1p; colony morphology-related gene regulation by Ssn6p; induced in cyr1 homozygous null mutant yeast-form cel
2.5872	0.068702	3.31909	0.00785831	NOG2	orf19.5732	Predicted ORF in Assemblies 19, 20 and 21; decreased expression in response to prostaglandins
4.27652	0.0865675	3.27537	0.00516916	PHR1	orf19.3829	Glycosidase of cell surface; may act on cell-wall beta-1,3-glucan prior to beta-1,6-glucan linkage; E169 and E270 at active site; role in systemic but not vaginal virulence (neutral, not low pH); high pH or filamentation induced
1.22701	0.043165	3.08389	0.025538	RBR1	orf19.535	Glycosylphosphatidylinositol (GPI)-anchored cell wall protein required for filamentous growth at acidic pH; expression is repressed by Rim101p and activated by Nrg1p
2.20723	0.116293	3.07649	0.025075	DPP3	orf19.6459	Protein similar to S. cerevisiae pyrophosphate phosphatase Dpp1p; required for farnesol biosynthesis; downregulated in response to 17-beta-estradiol, ethynyl estradiol
2.35941	0.177426	3.06232	0.0477669		orf19.5070	Predicted ORF in Assemblies 19, 20 and 21; transcriptionally regulated by iron; expression greater in low iron; similar to cell-wall mannoproteins; greater mRNA abundance observed in a cyr1 homozygous null mutant than in wild type; regulated by osmotic and oxidative stress via Hog1p; possibly spurious ORF (Annotation Working Group prediction)
1.68316	0.0206146	2.96223	0.0226422	DIM1	orf19.5010	Protein likely to be essential for growth, based on an insertional mutagenesis strategy; similar to S. cerevisiae Dim1p, which is an 18S rRNA dimethylase involved in rRNA modification and processing; induced upon biofilm formation
1.93545	0.142109	2.96084	0.0193701	MAK16	orf19.5500	Predicted ORF in Assemblies 19, 20 and 21; decreased expression in response to prostaglandins
2.24944	0.0918812	2.82324	0.00443086		orf19.2431	Predicted ORF in Assemblies 19, 20 and 21; transcription is induced in response to alpha pheromone in SpiderM medium
1.77799	0.0773342	2.71004	0.0333924		orf19.2167	Predicted ORF in Assemblies 19, 20 and 21
2.53446	0.0750854	2.68992	0.00212174	CZF1	orf19.3127	Transcriptional regulator of white-opaque switching frequency; hyphal growth regulator; has C-terminal zinc finger and central Glu-rich region; expression in S. cerevisiae causes dominant-negative inhibition of pheromone response
1.73156	0.0580077	2.65811	0.00249683	KRR1	orf19.661	Decreased transcription is observed upon benomyl treatment or in an azole-resistant strain that overexpresses MDR1; induced upon biofilm formation
2.29062	0.134183	2.6333	0.00398574		orf19.192	Predicted ORF in Assemblies 19, 20 and 21
2.29435	0.104933	2.58471	0.00166528		orf19.2244	Similar to oxidoreductases and to S. cerevisiae Yjr096wp; transcription is negatively regulated by Sfu1p; increased transcription is observed upon benomyl treatment; decreased expression observed in an ssr1 homozygous null mutant
1.94304	0.0587223	2.5722	0.0434137		orf19.1091	Putative ortholog of S. cerevisiae Nop8p, which is a nucleolar protein required for 60S ribosomal subunit biogenesis
1.66232	0.199378	2.55704	0.0333808		orf19.2734	Protein not essential for viability
1.3676	0.157304	2.55225	0.0465079		orf19.1146	Predicted ORF in Assemblies 19, 20 and 21
1.81687	0.135979	2.50959	0.0380655		orf19.3252	Predicted zinc-finger protein of unknown function; has similarity to S. cerevisiae Dal81p, which is a transcription factor involved in the regulation of nitrogen-degradation genes
2.03146	0.0777838	2.43756	0.000959767	DFG5	orf19.2075	N-linked mannoprotein of cell wall and membrane; possible signal transducer; role in hyphal growth and HWP1 induction in alkaline pH; GPI modification predicted; dfg5 dcw1 double mutant is inviable; caspofungin-induced, fungal-specific
1.60019	0.0196762	2.40714	0.0284105		orf19.3535	Predicted ORF in Assemblies 19, 20 and 21
2.08535	0.0566251	2.37394	0.00901334		orf19.5876	Predicted ORF in Assemblies 19, 20 and 21; greater mRNA abundance observed in a cyr1 homozygous null mutant than in wild type; transcription is induced in response to alpha pheromone in SpiderM medium
1.60015	0.135417	2.3188	0.0262533		orf19.6236	Predicted ORF in Assemblies 19, 20 and 21
1.79241	0.133044	2.28185	0.0480054	RRP15	orf19.563	Predicted ORF in Assemblies 19, 20 and 21; decreased expression in response to prostaglandins
1.81555	0.031364	2.27517	0.031608	FRP2	orf19.7112	Protein described as ferric reductase; alkaline upregulated by Rim101p; fluconazole-downregulated; upregulated in the presence of human neutrophils; possibly adherence-induced
1.87438	0.0806426	2.23405	0.00720817	PCL1	orf19.2649	Cyclin homolog; expression induced upon filamentous growth; transcription is induced in response to alpha pheromone in SpiderM medium
1.80716	0.0991739	2.19025	0.0070808		orf19.5905	Predicted ORF in Assemblies 19, 20 and 21; induced upon biofilm formation
1.65566	0.0207446	2.18509	0.000260993		orf19.6992	Predicted membrane transporter, member of the drug:proton antiporter (12 spanner) (DHA1) family, major facilitator superfamily (MFS)
1.70102	0.0430134	2.17593	0.0111969	WSC1	orf19.5867	Protein described as a cell wall component; increased mRNA abundance observed in cyr1 homozygous null mutant (yeast-form or hyphal cells)
2.07299	0.0533636	2.17412	0.00909471		orf19.270	Predicted ORF in Assemblies 19, 20 and 21
1.27103	0.26293	2.15206	0.03482		orf19.2330	Predicted ORF in Assemblies 19, 20 and 21; transposon mutation affects filamentous growth; decreased expression in response to prostaglandins
1.66738	0.00638708	2.13557	0.0285177		orf19.7672	Predicted ORF in Assemblies 19, 20 and 21
1.21955	0.0698529	2.13266	0.00174211	RRN3	orf19.1923	Predicted ORF in Assemblies 19, 20 and 21; caspofungin induced, flucytosine repressed; downregulated in core stress response; decreased expression in response to prostaglandins
1.52946	0.000102775	2.12921	0.00317784		orf19.1404	Predicted ORF in Assemblies 19, 20 and 21
1.58947	0.0582737	2.1191	0.00385253	ENP1	orf19.5507	Protein similar to S. cerevisiae Enp1p; transposon mutation affects filamentous growth; decreased expression in response to prostaglandins
2.13125	0.0634399	2.11611	0.0378066		orf19.7084
1.64381	0.00252815	2.07359	0.00515421		orf19.3826	Predicted ORF in Assemblies 19, 20 and 21; Plc1p-regulated
1.77704	0.0654134	2.07226	0.00194547	UAP1	orf19.4265	UDP-N-acetylglucosamine pyrophosphorylase, catalyzes biosynthesis of UDP-N-acetylglucosamine from UTP and N-acetylglucosamine 1-phosphate; functional homolog of S. cerevisiae Qri1p; alkaline upregulated
1.8697	0.0980815	2.06694	0.00578733	RIM101	orf19.7247	Transcription factor involved in alkaline pH response; required for alkaline-induced hyphal growth; role in virulence in mouse systemic infection; activated by C-terminal proteolytic cleavage; mediates both positive and negative regulation
1.9452	0.0283877	2.05877	0.0446408		orf19.6264	Predicted ORF in Assemblies 19, 20 and 21; possibly spurious ORF (Annotation Working Group prediction)
2.07602	0.0642451	2.05136	0.0040312		orf19.4900	Predicted ORF in Assemblies 19, 20 and 21
1.84628	0.0169782	2.03476	0.00206827	CLA4	orf19.4890	S/T kinase of Ste20p family; required for wild-type filamentous growth and for wild-type organ colonization and virulence in mouse systemic infection; role in chlamydospore formation; functional homolog of S. cerevisiae Cla4p
1.8833	0.135833	2.01394	0.0392078		orf19.4666	Predicted ORF in Assemblies 19, 20 and 21; hyphal-induced expression, regulated by Cyr1p, Ras1p, Efg1p; possibly spurious ORF (Annotation Working Group prediction)
1.88116	0.00807087	2.01228	0.000149376		orf19.6527	Predicted ORF in Assemblies 19, 20 and 21; shows colony morphology-related gene regulation by Ssn6p; transcriptionally activated by Mnl1p under weak acid stress
1.62184	0.127943	2.00193	0.00564095		orf19.5517	Similar to alcohol dehydrogenases; increased transcription is observed upon benomyl treatment; induced by nitric oxide; induced in core stress response; oxidative stress-induced via Cap1p
0.35598	0.0739275	0.497461	0.0263639	PGA10	orf19.5674	Plasma membrane protein involved in heme-iron utilization; allows utilization of hemin and hemoglobin as iron sources in host tissues; predicted GPI anchor; hypoxia, ketoconazole, ciclopirox, or hyphal-induced; upregulated by Rim101p at pH8
0.652892	0.16111	0.495733	0.011236	NDE1	orf19.339	Putative NADH dehydrogenase that could act alternatively to complex I in respiration; caspofungin repressed; fungal-specific (no human or murine homolog); transcription is upregulated in both intermediate and mature biofilms
0.489263	0.073114	0.488304	0.0227055		orf19.5620	Predicted ORF in Assemblies 19, 20 and 21; regulated by Gcn4p; induced in response to amino acid starvation (3-aminotriazole treatment); increased transcription is observed upon benomyl treatment or in an azole-resistant strain that overexpresses MDR1
0.648968	0.0124124	0.486868	0.0186567		orf19.149	Predicted ORF in Assemblies 19, 20 and 21
0.552407	0.0141794	0.485026	0.00875218		orf19.719	Predicted ORF in Assemblies 19, 20 and 21
0.521157	0.0745752	0.484245	2.27542e-05	TPS3	orf19.5348	Protein described as regulatory subunit of trehalose-phosphate synthase; regulated by Efg1p; biofilm-repressed expression; regulated by Tsa1p, Tsa1Bp under H2O2 stress conditions
0.551139	0.0563851	0.481507	0.0188018	AAT1	orf19.3554	Protein described as aspartate aminotransferase; soluble protein in hyphae; macrophage-induced protein; alkaline upregulated; amphotericin B repressed; gene used for strain identification by multilocus sequence typing, farnesol-induced
0.476051	0.0815997	0.480867	0.0499243	AOX2	orf19.4773	Alternative oxidase; induced by antimycin A, some oxidants; growth- and carbon-source-regulated; one of two isoforms (Aox1p and Aox2p); involved in cyanide-resistant respiratory pathway that is absent from S. cerevisiae
0.581351	0.0384811	0.48034	0.0451898	MGE1	orf19.2524	Predicted ORF in Assemblies 19, 20 and 21; macrophage/pseudohyphal-repressed
0.610145	0.000403297	0.479194	0.00916095	ADE5,7	orf19.5061	Enzyme of adenine biosynthesis; interacts with Vps34p; required for hyphal growth and virulence; flucytosine induced; not induced during GCN response, in contrast to the S. cerevisiae ortholog
0.526544	0.248637	0.478986	0.000517941		orf19.461	Protein similar to S. cerevisiae Mhp1p, which is involved in microtubule stabilization; transposon mutation affects filamentous growth; merged with orf19.6621 in Assembly 20
0.502171	0.00062159	0.46653	3.38143e-07	DES1	orf19.4048	Putative delta-4 sphingolipid desaturase
0.489834	0.0774105	0.464891	0.0323407	DAP1	orf19.489	Protein similar to S. cerevisiae Dap1p, which is a protein related to mammalian membrane-associated progesterone receptors involved in response to DNA damage; induced in core stress response; Hog1p regulated; clade-associated expression
0.55106	0.112225	0.463088	0.000124477		orf19.1352	Predicted ORF in Assemblies 19, 20 and 21
0.455582	0.0680406	0.460036	0.000754397		orf19.5628	Predicted ORF in Assemblies 19, 20 and 21
0.558244	0.0160344	0.446552	0.0449967	MIS11	orf19.2364	Similar to precursor of mitochondrial C1-tetrahydrofolate synthase; putative protein of glycine catabolism; downregulated by Efg1p; fluconazole-induced; protein detected by mass spec in stationary phase cultures
0.532935	0.00586649	0.445297	0.0400922		orf19.7325	Predicted ORF in Assemblies 19, 20 and 21
0.584612	0.0251308	0.439354	0.0278367		orf19.5408	Predicted ORF in Assemblies 19, 20 and 21
0.660447	0.118165	0.439149	0.0279546		orf19.921	Predicted ORF in Assemblies 19, 20 and 21
0.5588	0.096819	0.436436	0.00426091	NPR1	orf19.6232	Predicted ORF in Assemblies 19, 20 and 21; induced in core stress response
0.617811	0.189397	0.425698	0.0159608		orf19.4581	Predicted ORF in Assemblies 19, 20 and 21; regulated by Tsa1p, Tsa1Bp under H2O2 stress conditions
0.551454	0.00171431	0.420073	1.68408e-05		orf19.1593	Protein not essential for viability; similar to S. cerevisiae Rim11p, which is a protein kinase involved in meiosis and sporulation; merged with orf19.791 in Assembly 20
0.559667	0.0130499	0.418614	0.000578844	SHM2	orf19.5750	Cytoplasmic serine hydroxymethyltransferase; complements the glycine auxotrophy of an S. cerevisiae shm1 null shm2 null gly1-1 triple mutant; antigenic in human; soluble protein in hyphae; farnesol-upregulated in biofilm
0.526597	0.00566076	0.414153	0.00710954	HRT2	orf19.4624	Protein described as having a role in Ty3 transposition; decreased expression in hyphae compared to yeast-form cells; protein detected by mass spec in stationary phase cultures
0.485552	0.0596568	0.413002	0.014121	STF2	orf19.2107.1	Protein involved in ATP biosynthesis; decreased expression in hyphae compared to yeast-form cells; downregulated by Efg1p; transcription is upregulated in clinical isolates from HIV+ patients with oral candidiasis
0.428579	0.0532519	0.409115	0.0491611		orf19.1788	Predicted ORF from Assembly 19; merged with orf19.1290 in Assembly 20
0.539298	0.0131076	0.405373	1.16833e-05		orf19.3678	Protein not essential for viability
0.528858	0.128568	0.405081	0.0391271	TPS1	orf19.6640	Trehalose-6-phosphate synthase; role in hyphal growth and virulence in mouse systemic infection; upregulated in presence of human neutrophils; macrophage/pseudohyphal-repressed after 16h; detected by mass spec in stationary phase cultures
0.340862	0.0820291	0.401651	0.0246238	VTC3	orf19.4381	Putative polyphosphate synthetase; downregulated in core caspofungin response; Hog1p-induced; transcription is opaque-specific; fungal-specific (no human or murine homolog)
0.68136	0.0487233	0.397285	0.0134881	ADE6	orf19.6317	Enzyme of adenine biosynthesis; not induced during GCN response, in contrast to the S. cerevisiae ortholog; protein detected by mass spec in stationary phase cultures
0.529418	0.134521	0.390689	0.0308467		orf19.4550	Predicted membrane transporter, member of the drug:proton antiporter (12 spanner) (DHA1) family, major facilitator superfamily (MFS)
0.30108	0.140905	0.381608	0.00958209		orf19.4907	Predicted ORF in Assemblies 19, 20 and 21; increased transcription is observed upon fluphenazine treatment; possibly transcriptionally regulated by Tac1p; induced by nitric oxide; fungal-specific (no human or murine homolog)
0.594617	0.118408	0.366906	0.0283689		orf19.1802	Predicted ORF in Assemblies 19, 20 and 21; decreased expression in response to prostaglandins
0.526708	0.0253831	0.365111	0.0122591	ADE13	orf19.3870	Enzyme of adenine biosynthesis; soluble protein in hyphae; not induced during GCN response, in contrast to the S. cerevisiae ortholog; repressed by nitric oxide
0.466568	0.145317	0.364035	0.0038843		orf19.3641	Expression is regulated upon white-opaque switching; merged with orf19.84 in Assembly 20
0.390991	0.0711577	0.36099	0.045501	YWP1	orf19.3618	Protein with suggested role in dispersal in host; mutation causes increased adhesion and biofilm formation; putative GPI-anchor; cell wall and secreted; has stable propeptide; regulated by growth phase, phosphate, Ssk1p, Ssn6p, Efg1p, Efh1p
0.665166	0.00124952	0.354079	0.000184644	GCV1	orf19.5519	Protein described as T subunit of glycine decarboxylase; transcription is negatively regulated by Sfu1p
0.383423	0.134022	0.348771	0.00440398	OPT9	orf19.2584	Probable pseudogene similar to fragments of OPT1 oligopeptide transporter gene; decreased expression in hyphae compared to yeast-form cells; transcriptionally induced upon phagocytosis by macrophage
0.586254	0.139513	0.345936	0.000846492	ERG251	orf19.4631	Predicted ORF in Assemblies 19, 20 and 21; ketoconazole-induced; amphotericin B, caspofungin repressed
0.562335	0.117256	0.342862	0.0481691		orf19.1433	Predicted ORF in Assemblies 19, 20 and 21; shows colony morphology-related gene regulation by Ssn6p
0.279158	0.055206	0.331159	0.0198952		orf19.1314	Predicted ORF in Assemblies 19, 20 and 21
0.589142	0.00141685	0.329865	0.00100208		orf19.1306	Predicted ORF in Assemblies 19, 20 and 21
0.382873	0.101022	0.328668	0.0192988		orf19.915	Predicted ORF in Assemblies 19, 20 and 21
0.59077	0.00883005	0.323695	0.000109782	SNO1	orf19.2948	Protein of unknown function expressed during stationary phase; transcription is regulated by Tup1p, Efg1p
0.399462	0.075674	0.321593	0.0018123	VTC4	orf19.3363	Protein described as polyphosphate synthetase; decreased expression in hyphae compared to yeast-form cells; fungal-specific (no human or murine homolog); virulence-group-correlated expression
0.518014	0.0554574	0.316551	0.0414674	GPD1	orf19.1756	Protein similar to S. cerevisiae glycerol-3-phosphate dehydrogenase (enzyme of glycerol biosynthesis); biofilm-induced expression; regulated by Efg1p; regulated by Tsa1p, Tsa1Bp under H2O2 stress conditions
0.588896	0.0839026	0.313857	0.0331134	GAL10	orf19.3672	UDP-glucose 4-epimerase, required for galactose utilization; mutant shows cell wall defects and increased filamentation; fluconazole-induced; protein detected by mass spec in stationary phase cultures
0.411409	0.160856	0.30832	0.0286139	GPM2	orf19.1067	Protein described as phosphoglycerate mutase; decreased expression in hyphae compared to yeast-form cells; macrophage/pseudohyphal-repressed; induced by high levels of peroxide stress, farnesol-induced
0.239426	0.110239	0.290286	0.00670901	PGA45	orf19.2451	Cell wall protein; putative GPI-anchor; downregulated in core caspofungin response; Hog1p-induced; regulated by Ssn6p; Mob2p-dependent hyphal regulation; possibly spurious ORF (Annotation Working Group prediction)
0.383741	0.112114	0.289989	0.0464534		orf19.13	Putative glucokinase; regulated upon yeast-hyphal switch; regulated by Efg1p; fluconazole-induced; induced in core stress response; shows colony morphology-related gene regulation by Ssn6p; merged with orf19.734 in Assembly 20
0.263375	0.068386	0.285506	0.0244518		orf19.411	Protein described as similar to GTPase regulators; possibly spurious ORF (Annotation Working Group prediction); transcriptionally regulated by iron; expression greater in low iron; transcriptionally activated by Mnl1p under weak acid stress
0.586068	0.233728	0.284513	0.0135631		orf19.1522	Predicted ORF in Assemblies 19, 20 and 21
0.463336	0.0643741	0.283127	0.0419688	ZRT2	orf19.1585	Protein described as predicted zinc transporter; ciclopirox olamine, fluconazole, or alkaline downregulated; transcriptionally induced by interaction with macrophage; amphotericin B induced
0.343909	0.0739842	0.276184	0.0240116		orf19.1034	Predicted ORF in Assemblies 19, 20 and 21; caspofungin repressed
0.366883	0.0781049	0.271921	0.0119762	GLK1	orf19.734	Putative glucokinase; transcription is regulated upon yeast-hyphal switch; transcriptionally regulated by Efg1p; fluconazole-induced; induced in core stress response; shows colony morphology-related gene regulation by Ssn6p
0.429385	0.054902	0.27023	0.000129355	GAL7	orf19.3675	Predicted ORF in Assemblies 19, 20 and 21; macrophage/pseudohyphal-repressed
0.278206	0.0537488	0.252468	0.00467515	UPC2	orf19.391	Transcriptional regulator of ergosterol biosynthetic genes and sterol uptake; binds ERG2 promoter; has Zn(2)-Cys(6) binuclear cluster; induced upon ergosterol depletion, by azoles, anaerobicity; macrophage/pseudohyphal-repressed
0.428089	0.0639875	0.242905	0.0055583		orf19.7104	Predicted ORF in Assemblies 19, 20 and 21; similar to mucins and to a Litomosoides microfilarial sheath protein
0.37137	0.0901284	0.233763	0.0327718	FTR1	orf19.7219	High-affinity iron permease (ferric citrate, ferrioxamines E or B, transferrin); required for mouse virulence, low-iron growth; iron, amphotericin B, caspofungin, ciclopirox, Hog1p regulated; complements S. cerevisiae ftr1 iron transport
0.386621	0.209868	0.198773	0.00271935	OPT1	orf19.2602	Oligopeptide transporter; transports 3-to-5-residue peptides; alleles are distinct, one has intron; not ABC or PTR type transporter; suppresses S. cerevisiae ptr2-2 mutant defects; induced by BSA or peptides; Stp3p, Hog1p regulated
0.295927	0.0947705	0.155646	0.0179738	ENG1	orf19.3066	Endo-1,3-beta-glucanase required for cell separation after division, orthologous to S. cerevisiae Dse4p; caspofungin repressed; fungal-specific (no human or murine homolog); repressed in response to alpha pheromone in SpiderM medium
0.13718	0.0616405	0.100909	2.15871e-05		orf19.1691	Predicted ORF in Assemblies 19, 20 and 21; fluconazole-induced; filament induced; Hog1p-induced; regulated by Nrg1p, Tup1p; increased expression in response to prostaglandins
