# Supplementary material for: Reverse Genetics in Candida albicans Predicts ARF Cycling Is Essential for Drug Resistance and Virulence
Source: PLoS Pathog. 2010 Feb 5;6(2):e1000753. doi: 10.1371/journal.ppat.1000753 (PMC2816695; doi:10.1371/journal.ppat.1000753)
Supplement: Table S9 — Strains used in this study. (0.04 MB XLS) [file ppat.1000753.s013.xls]

## Sheet: Sheet1
Table S9
Strains used in this study.
	strain name	parent strain	relevant genotype	UAU1 plasmid name [1]	deletion mutant [1]	source
C. albicans	SC5413		clinical isolate			Gillum et al. (1984)
C. albicans	BWP17	RM1000	ura3/ura3 his1/his1 arg4/arg4			Wilson et al. (1999)
C. albicans	SN95	SN76	arg4/arg4 his1/his1 URA3/ura3 IRO1/iro1			Noble et al. (2005)
C. albicans	SN152	SN148	arg4/arg4 leu2/leu2 his1/his1 URA3/ura3 IRO1/iro1			Noble et al. (2005)
C. albicans	CaEE31	BWP17	ada2::UAU1/ada2::URA3	CAGEI63		this study
C. albicans	CaEE206	SN152	gcn5::LEU2/gcn5::HIS1 age4/age4		x	this study
C. albicans	CaEE32	BWP17	ngg1::UAU1/ngg1::URA3	CAGB503		this study
C. albicans	CaEE33	BWP17	spt20::UAU1/spt20::URA3	CAGN277		this study
C. albicans	CaEE209	SN95	tpf1::HIS1/tpf1::ARG4		x	this study
C. albicans	CaEE106	SN95	vma4::HIS1/vma4::ARG4		x	this study
C. albicans	CaEE62	SN95	vma10::HIS1/vam10::ARG4		x	this study
C. albicans	CaEE108	SN95	vma13::HIS1/vam13::ARG4		x	this study
C. albicans	CaEE56	SN95	vma22::HIS1/vam22::ARG4		x	this study
C. albicans	CaEE213	SN95	vph2::HIS1/vph2::ARG4		x	this study
C. albicans	CaEE34	BWP17	bem2::UAU1/bem2::URA3	CAGOS91		this study
C. albicans	CaEE73	SN95	age3::HIS1/age3::ARG4		x	this study
C. albicans	CaEE35	BWP17	sac6::UAU1/sac6::URA3	CAGGU46		this study
C. albicans	CM-1613C	CAI4	ura3Δ::mkc1Δ/ura3Δ::mkc1Δ		x	Navarro-Garcia F, et al. (1995)
C. albicans	CaEE38	BWP17	srb8::UAU1/srb8::URA3	CAGCE01		this study
C. albicans	CaEE39	BWP17	ssn3::UAU1/ssn3::URA3	CAGFU26		this study
C. albicans	DSY1769	CAI4-2	erg11::hisG-URA3-hisG/erg11::hisG-URA3-hisG		x	Sanglard et al. (AAC, 2003)
C. albicans	CaEE40	BWP17	nup84::UAU1/nup84::URA3	CAGCK25		this study
C. albicans	CaEE78	BWP17	cdr1::UAU1/cdr1::URA3	CAGEQ61		this study
C. albicans	CaEE42	BWP17	thr1::UAU1/thr1::URA3	CAGJW83		this study
C. albicans	CaEE43	BWP17	tps2::UAU1/tps2::URA3	CAGAZ24		this study
C. albicans	DSY2146	DSY2101	cna/can LEU2::CNAtr::URA3			Sanglard et al. (Mol Micro, 2003)
C. albicans	CaEE289	DSY2146	age3::FRT/AGE3			this study
C. albicans	CaEE296	CaEE289	age3::FRT/age3::SAT1-FLIP			this study
C. albicans	5674		clinical isolate, overexpressing CDR1 and CDR2			Saidane et al. (2006)
C. albicans	S2		clinical isolate with gain-of-function mutation in UPC2			Dunkel N, et al. (2008)
C. albicans	CaEE252	S2	age3::FRT/AGE3			this study
C. albicans	CaEE262	CaEE252	age3::FRT/age3::SAT1-FLIP			this study
C. albicans	F5		clinical isolate with gain-of-function mutation in MRR1			Morschhauser J, et al. (2007)
C. albicans	CaEE235	F5	age3::FRT/AGE3			this study
C. albicans	CaEE260	CaEE235	age3::FRT/age3::SAT1-FLIP			this study
C. tropicalis	J990332/2		clinical isolate			Frank Odd's lab
C. parapsilosis	LSPQ 00245		clinical isolate			Martine Raymond's lab
C. glabrata	ATCC90030		clinical isolate			ATCC
C. Krusei	WT		clinical isolate			Martine Raymond's lab
A. fumigatus	AF293		clinical isolate			Nierman et al. (2005)
[1] In order to construct C. albicans mutants, either the UAU1 insertion strategy or deletion of the coding sequence was used. UAU1 plasmids used are indicated.
