# Supplementary material for: Reverse Genetics in Candida albicans Predicts ARF Cycling Is Essential for Drug Resistance and Virulence
Source: PLoS Pathog. 2010 Feb 5;6(2):e1000753. doi: 10.1371/journal.ppat.1000753 (PMC2816695; doi:10.1371/journal.ppat.1000753)
Supplement: Table S10 — Primers used in this study. (0.05 MB XLS) [file ppat.1000753.s014.xls]

## Sheet: Sheet1
Table S10
Primers used in this study.
name	sequence [1]	description
ooEE220	CACAATTACAACATAATACTGTTGC	GSP1 ORF19.705/Gcn5
ooEE221	cacggcgcgcctagcagcggCATTACGAATTGTTATTGATCGG	GSP2 ORF19.705/Gcn5
ooEE222	gtcagcggccgcatccctgcGAATATATGATATGTGATTCTTGGC	GSP3 ORF19.705/Gcn5
ooEE223	TAACATATTTTCCAACTGAATTGGC	GSP4 ORF19.705/Gcn5
ooEE224	CTAATTCTGCTCTTATCCATTGTCC	ORF19.705/Gcn5 F
ooEE225	GTAACCCATTAGCGTATTCTTTAGC	ORF19.705/Gcn5 R
ooEE226	CGTATGCAGATAACTATGCTATTGG	ORF19.705/Gcn5 int F
ooEE227	CTGGTACTTCTTCTTTGTTGACTGC	ORF19.705/Gcn5 int R
ooEE15	CAAGGATGACTACAGCGATATAC	ORF19.3023/NGG1 F
ooEE16	GTAGGTTGAGTAGAGGAGACATAAC	ORF19.3023/NGG1 R
ooEE28	GTTTAGATGACTCTTCGATTCTGG	SPT20/ORF19.422 F
ooEE29	CTGACGGATTAGATTCTGTTTTCC	SPT20/ORF19.422 R
ooEE275	AAGATTAAGTTCGACAAATTGTGCG	GSP1 ORF19.1680 (2nd)
ooEE239	cacggcgcgcctagcagcggTAAGAAATAAATATTTAGCTTACAAAAAGC	GSP2 ORF19.1680 (2nd)
ooEE254	gtcagcggccgcatccctgcCATCATGGTCTAGGTCCATTACAAGTGAGC	GSP3 ORF19.1680 (3rd)
ooEE276	ATTGACAATTTTTTGTTTTGTACATAAGC	GSP4 ORF19.1680 (4th)
ooEE0128	gtttcgacgagaccaatttcatttATTTCTTAGAAGCTTCGTACGCTGCAGGTC	MSP1/ORF19.1680
ooEE0129	GTAATAAAATAATCAAAAAGACAAACTACCTtctgatatcatcgatgaattcgag	MSP2/ORF19.1680
ooEE244	AATAGAAAAGGCTGGTGAGGG	ORF19.1680 F (2nd)
ooEE245	CATATGATGCTACACCACAACC	ORF19.1680 R (2nd)
ooEE164	CTGAAATATCCGGTAGAAAAGAACC	ORF19.1680 Internal F
ooEE165	TAGTAACTGGGTCAGAGAAATCACC	ORF19.1680 Internal R
ooEE0136	CTTCTCCTGGTGAAGACTTGTCATTGTTTG	GSP1/ORF19.2598
ooEE0137	TGTATTAAATGAAATTGGTCTCGTCGAAAC	GSP2/ORF19.2598
ooEE0138	TGAGTGTTTCCTTTATTAGTATTACCTCTC	GSP3/ORF19.2598
ooEE0139	TAAAAGATTGACTAATATTGCACTTGAAGG	GSP4/ORF19.2598
ooEE0140	gtttcgacgagaccaatttcatttAATACAGAAGCTTCGTACGCTGCAGGTC	MSP1/ORF19.2598
ooEE0141	GAGAGGTAATACTAATAAAGGAAACACTCAtctgatatcatcgatgaattcgag	MSP2/ORF19.2598
ooEE0156	TTTCTACTGCTGGGTTTATTAGTGC	ORF19.2598 G1
ooEE0157	ATTCCCAACTTTGTTGCTACTTCG	ORF19.2598 G2
ooEE162	CCAAAGACAAGAAGCAGTATAAACC	ORF19.2598 Internal F
ooEE163	CTGAACCATTGACTACCACAATACC	ORF19.2598 Internal R
oMR1298	CAACACTCTCAATCAGAAGTGCTTAACAAGTGCAATCCCCGTCCCCAATTATTATCCATAtgtggaattgtgagcggata	GSP1/ORF19.1866
oMR1299	ATTTTTCCAACATTGTCGCACCGAAACTCTCAAAATGTTCACTGATAAAGCTTAACACACcaacactctcaatcagaagt	GSP2/ORF19.1866
oMR1300	ATTGTAACCATTTAAATACATTTATTGTAATTGTTGGAGATCGTCTTGTTTGCCTGGCATgttttcccagtcacgacgtt	GSP3/ORF19.1866
oMR1301	CAAACAGAATTATGACTATGAATTACTATCAATTATTTTTTTTTTCTAAACATAACTATAattgtaaccatttaaataca	GSP4/ORF19.1866
ooEE68	AGGTTATGATGGCAGATTGTGG	ORF19.1866 R (2nd)
ooEE69	GGATGTTCAGGTAAGAAGAATGC	ORF19.1866 F (2nd)
ooEE48	TGAAGTCTGCAAAACAAGATGC	ORF19.1866 internal F
ooEE49	TGGTGTTGGCTTGACAGTAGC	ORF19.1866 internal R
ooEE74	GGAGTTCCATTTAGAGAAACTCATC	pRS-ARG upstream
ooEE75	CGAAAATTCTCATATCGGTAGCAAC	pRS-ARG downstream
ooEE76	GAAGTTGTGTGGGAAAAATCTTCAC	pGEM-HIS upstream
ooEE77	ACAGTTCACCTGGTACGGTTTTCTAG	pGEM-HIS downstream
ooEE130	TAGTATAGTGGTCATTATAAATCGTTGTGG	GSP1/ORF19.645.1
ooEE131	CTATTTATTAAAGAGAGAAATTGAAATTGC	GSP2/ORF19.645.1
ooEE132	CCGCCATTAGGGTCATGATATGTTACTCAAG	GSP3/ORF19.654.1
ooEE133	TGGTGGATTTGCTTGTTGGTTCTGATAAAG	GSP4/ORF19.654.1
ooEE134	gtttcgacgagaccaatttcatttAATAAATAGGAAGCTTCGTACGCTGCAGGTC	MSP1/ORF19.645.1
ooEE135	CTTGAGTAACATATCATGACCCTAATGGCGGtctgatatcatcgatgaattcgag	MSP2/ORF19.645.1
ooEE154	CTGTATATCAAAGGTTGTCAAGAGC	ORF19.645.1 G1
ooEE155	TGAGAGCTAAAGGTGTATCACTTGG	ORF19.645.1 G2
ooEE32	TGAGAAAGAGAGAGAGAGTTTATCG	ORF19.645.1 F
ooEE33	AGGAATGTAAGGTAATGACTTGTCG	ORF19.645.1 R
ooEE60	TATCACAACAAGATCCAAACAAACAAAACTACTCTTTTACACTCCCCTCCCTTTCCCCATCCCCCATCACTGTTGAATCGttatatacttacttgaaatg	ORF19.6590 S1
ooEE61	GATATTAATCCTGAAGATTATGAAAATGATAGTGATTTATATAGTGATGTTGATGTATAAAAGAAAAAGCCAATATATACATTATTATTATTATTATTAT	ORF19.6590 S2
ooEE38	AGTGTAACTCCACCAAATGTTACTC	ORF19.6590 F
ooEE39	AGAAAAGCTAGAGAAGAAGGTAGAG	ORF19.6590 R
oEE108	AATCGTGAAAATTTCATTAATGG	or19.6590 int F (2nd)
oEE109	TTTTGTTGACATTTATATAATTCTG	or19.6590 int R (2nd)
oEE256	CAATCGTGTGAACACAGTAGG	GSP1 ORF19.5237/VPH2
oEE257	cacggcgcgcctagcagcggTGTATGGGGAAGCTAATGAGG	GSP2 ORF19.5237/VPH2
oEE258	gtcagcggccgcatccctgcAAATTTGAAATTGGATTAGTTCGTGGG	GSP3 ORF19.5237/VPH2
oEE259	CGACTTAGAAAGTTAATGCTTCTTTGC	GSP4 ORF19.5237/VPH2
oEE260	TTTCTCGAGTGAATCTCTGCC	ORF19.5237/VPH2 F
oEE261	GAATAAGATCGATAAAATGGACC	ORF19.5237/VPH2 R
oEE262	CATGTCACCCAACGTCTACC	ORF19.5237/VPH2 int F
oEE263	TTCAATTCTTTCAGTGCTTGTTGG	ORF19.5237/VPH2 int R
oMR1302	TTTTGATTTTTATTATTAATACCTAACAAATATATCAAACTAATATTTTAATCAACCATCtgtggaattgtgagcggata	GSP1/ORF19.6573
oMR1303	GTTCTTTATAAATCTATTGGGATCTTACAAACATCATATCCATTTTTTTATATTTTTGATttttgatttttattattaat	GSP2/ORF19.6573
oMR1304	TATTATCATTATCACTTTCTATAAATACAAAAGTGAGCTTTAGAAAATCACATTTTATATGttttcccagtcacgacgtt	GSP3/ORF19.6573
oMR1305	TTGTAAAACATTTCTAAAAAATATTCGTATATATATATATATATATGTATGTATAAATTAtattatcattatcactttct	GSP4/ORF19.6573
oEE34	GTGTTTCTCACGATACTAATTCACC	BEM2/ORF19.6573 F
oEE35	CACCACTACCACTATTTCCTGTAGC	BEM2/ORF19.6573 R
oEE62	AAATCCAAAAAAATCTTGTCATTCGATTCAACGATATTCCTTTTTAGATTTGAATTACTTTATAGTATAAAATAATTGATcctttatccttcttatcatg	ORF19.3683 S1
oEE63	ATAAATATGTATAAATATATATCATATATATCATATCTATATATAATCTATACATAAATGATCTAAAAGACAAAAAGAAGTactagactaattgaggtta	ORF19.3683 S2
oEE26	GGCAAGTATCTTCTGGTGTTGG	AGE3/ORF19.3683 F
oEE27	GAAACGAAGCATTATTGTCAGC	AGE3/ORF19.3683 R
oEE40	GTGCTGGAGTACATAGAGGTTTAGG	AGE3/ORF19.3683 int F
oEE41	CATTTGTTAATGGAACAGGAGTAGG	AGE3/ORF19.3683 int R
oEE269	CATTACATTATTATGGTGTACCATTCC	AGE3/ORF19.3683 F (2nd)
oEE270	CAATGATGTTAGATTATAATCCAGTTCC	AGE3/ORF19.3683 R (2nd)
oEE237	AAGGAAAAAAGCGGCCGCAAAAGGAAAAGATGATGATGATGATGATAAATGGG	AGE3 Not1
oEE238	TCCCCGCGGGGACAGCTCATTCTCAATTCATGGG	AGE3 SacII
oEE242	CGGGGTACCCCGGTATTAGATCAAATGCTATTGCCCC	AGE3 Kpn1 2nd
oEE243	CCGCTCGAGCGGGACTTGTTGAATGGATTTTAAATTGGCC	AGE3 Xho1 2nd
oEE30	GAATGGTAAGCTAAGTGAGTTGTC	SAC6/ORF19.5544 F
oEE31	AGTATAGTTTTCCCCATCACTGAC	SAC6/ORF19.5544 R
oMR1091	CCACCACCCAAGTACACATTT	ORF19.736 F
oMR1092	TGACATTGGACCCTGATTGA	ORF19.736 R
oEE21	GTTGAAGAGGGACTGGTAGTTATA	ORF19.794 F
oEE22	ATCTCCAATAATCGGTTGTG	ORF19.794 R
oEE13	CCATAACAGCAACAAAGACTTC	ORF19.1298 F
oEE14	GGTTTTGGATCAAGGTAATG	ORF19.1298 R
oEE1	GAACAGTAATAGTAAGACGAGTAGC	ORF19.6000 F
oEE2	ACCAGTAGTGACTCTTTCAGAT	ORF19.6000 R
oMR1095	TCGGTTGATGGTTTTTGTC	ORF19.923 F
oMR1096	GCGTTAAACTAGCCTAACTT	ORF19.923 R
oMR1089	GCAATCGACCCTTCCATAAATA	ORF19.3038 F
oMR1090	CTTGGCACCATTAGTAGGA	ORF19.3038 R
oEE235	CGGGGTACCCCGGGCAAGTATCTTCTGGTGTTGG	AGE3 Kpn1
oEE236	CCGCTCGAGCGGGAAACGAAGCATTATTGTCAGC	AGE3 Xho1
[1] Lower-case letters (in blue) indicate annealing sequences for auxotrophic marker amplification or, as in the case for Gene Specific Primers (GSP), annealing sequences for fusion PCR (Noble et al. Strains and Strategies for Large-Scale Gene Deletion Studies of the Diploid Human Fungal Pathogen Candida albicans. Eukaryotic Cell (2005). Underlined sequences indicate restriction recognition sites…
